# Supplementary material for: (E)-2-[(3-Fluoro­phen­yl)imino­meth­yl]-4-(trifluoro­meth­oxy)phenol
Source: Acta Crystallogr Sect E Struct Rep Online. 2010 Feb 3;66(Pt 3):o510. doi: 10.1107/S1600536810002989 (PMC2983675; doi:10.1107/S1600536810002989)
Supplement: Supplementary file 1 [file e-66-0o510-sup1.cif]

##############################################################################
###                                                                        ###
###        Electronic paper (Acta Crystallographica Section E)             ###
###                                                                        ###
##############################################################################
#                                                                            #
# This CIF contains the data in a paper accepted for publication in Acta     #
# Crystallographica Section E. It conforms to the requirements of Notes      #
# for Authors for Section E, and has been peer reviewed under the auspices   #
# of the IUCr Commission on Journals.                                        #
#                                                                            #
# Full details of the Crystallographic Information File format               #
# are given in the paper "The Crystallographic Information File (CIF):       #
# a New Standard Archive File for Crystallography" by S. R. Hall, F. H.      #
# Allen and I. D. Brown [Acta Cryst. (1991), A47, 655-685].                  #
#                                                                            #
# The current version of the core CIF dictionary is obtainable from          #
# ftp://ftp.iucr.org/pub/cif_core.dic. The current version number is 2.4.    #
#                                                                            #
# Software is freely available for graphical display of the structure(s) in  #
# this CIF.  For information consult the CIF home page http://www.iucr.org/  #
# cif/home.html                                                              #
#                                                                            #
# This file may be used for bona fide research purposes within the           #
# scientific community so long as proper attribution is given to the journal # 
# article from which it was obtained.                                        #
#                                                                            #
##############################################################################
                                             
data_I
_audit_creation_method     SHELXL-97
_chemical_name_systematic
;
(<i>E</i>)-2-[(3-Fluorophenyl)iminomethyl]-4-(trifluoromethoxy)phenol
;
_chemical_name_common     'C14 H9 F4 N O2'
_chemical_formula_moiety     'C14 H9 F4 N O2'
_chemical_formula_sum     'C14 H9 F4 N O2'
_chemical_formula_weight     299.22
_chemical_melting_point     ?
_symmetry_cell_setting     Monoclinic
_symmetry_space_group_name_H-M     'P 21/c'
_symmetry_space_group_name_Hall     '-P 2ybc'
loop_
    _symmetry_equiv_pos_as_xyz
    'x, y, z'
    '-x, y+1/2, -z+1/2'
    '-x, -y, -z'
    'x, -y-1/2, z-1/2'
_cell_length_a     14.223(2)
_cell_length_b     7.0894(6)
_cell_length_c     13.2479(19)
_cell_angle_alpha     90.00
_cell_angle_beta     100.910(11)
_cell_angle_gamma     90.00
_cell_volume     1311.7(3)
_cell_formula_units_Z     4
_cell_measurement_reflns_used     8512
_cell_measurement_theta_min     1.57
_cell_measurement_theta_max     28.5
_cell_measurement_temperature     296(2)
_exptl_crystal_description     'prism.'
_exptl_crystal_colour     'yellow'
_exptl_crystal_size_max     0.720
_exptl_crystal_size_mid     0.340
_exptl_crystal_size_min     0.070
_exptl_crystal_density_diffrn     1.515
_exptl_crystal_density_meas     ?
_exptl_crystal_density_method     'not measured'
_exptl_crystal_F_000     608
_exptl_absorpt_coefficient_mu     0.139
_exptl_absorpt_correction_type     integration
_exptl_absorpt_process_details     '(X-RED32; Stoe & Cie, 2002)'
_exptl_absorpt_correction_T_min     0.9291
_exptl_absorpt_correction_T_max     0.9848
_exptl_special_details
;
 ?
;
_diffrn_ambient_temperature     296(2)
_diffrn_radiation_type     MoK\a
_diffrn_radiation_wavelength     0.71073
_diffrn_radiation_source     'fine-focus sealed tube'
_diffrn_radiation_monochromator     graphite
_diffrn_measurement_device_type     'Stoe IPDS-II'
_diffrn_measurement_method     '\w scans'
_diffrn_detector_area_resol_mean     6.67
_diffrn_reflns_number     8512
_diffrn_reflns_av_R_equivalents     0.0633
_diffrn_reflns_av_sigmaI/netI     0.0544
_diffrn_reflns_theta_min     2.92
_diffrn_reflns_theta_max     26.00
_diffrn_reflns_theta_full     26.00
_diffrn_measured_fraction_theta_max     1.000
_diffrn_measured_fraction_theta_full     1.000
_diffrn_reflns_limit_h_min     -17
_diffrn_reflns_limit_h_max     17
_diffrn_reflns_limit_k_min     -8
_diffrn_reflns_limit_k_max     8
_diffrn_reflns_limit_l_min     -16
_diffrn_reflns_limit_l_max     16
_diffrn_standards_number     0
_diffrn_standards_interval_count     0
_diffrn_standards_interval_time     ?
_diffrn_standards_decay_%     0
_refine_special_details
;
 Refinement of F^2^ against ALL reflections.  The weighted R-factor wR and
 goodness of fit S are based on F^2^, conventional R-factors R are based
 on F, with F set to zero for negative F^2^. The threshold expression of
 F^2^ > 2sigma(F^2^) is used only for calculating R-factors(gt) etc. and is
 not relevant to the choice of reflections for refinement.  R-factors based
 on F^2^ are statistically about twice as large as those based on F, and R-
 factors based on ALL data will be even larger.
;
_reflns_number_total     2581
_reflns_number_gt     1261
_reflns_threshold_expression     I>2\s(I)
_refine_ls_structure_factor_coef     Fsqd
_refine_ls_matrix_type     full
_refine_ls_R_factor_all     0.1341
_refine_ls_R_factor_gt     0.0574
_refine_ls_wR_factor_gt     0.1077
_refine_ls_wR_factor_ref     0.1325
_refine_ls_goodness_of_fit_ref     1.005
_refine_ls_restrained_S_all     1.047
_refine_ls_number_reflns     2581
_refine_ls_number_parameters     222
_refine_ls_number_restraints     66
_refine_ls_hydrogen_treatment     mixed
_refine_ls_weighting_scheme     calc
_refine_ls_weighting_details
                      'w=1/[\s^2^(Fo^2^)+(0.0516P)^2^] where P=(Fo^2^+2Fc^2^)/3'
_atom_sites_solution_hydrogens     geom
_atom_sites_solution_primary     direct
_atom_sites_solution_secondary     difmap
_refine_ls_shift/su_max     0.000
_refine_ls_shift/su_mean     0.000
_refine_diff_density_max     0.122
_refine_diff_density_min     -0.136
_refine_ls_extinction_method     none
_refine_ls_extinction_coef     ?
loop_
    _atom_type_symbol
    _atom_type_description
    _atom_type_scat_dispersion_real
    _atom_type_scat_dispersion_imag
    _atom_type_scat_source
    'C' 'C' 0.0033 0.0016
                         'International Tables Vol C Tables 4.2.6.8 and 6.1.1.4'
    'H' 'H' 0.0000 0.0000
                         'International Tables Vol C Tables 4.2.6.8 and 6.1.1.4'
    'N' 'N' 0.0061 0.0033
                         'International Tables Vol C Tables 4.2.6.8 and 6.1.1.4'
    'O' 'O' 0.0106 0.0060
                         'International Tables Vol C Tables 4.2.6.8 and 6.1.1.4'
    'F' 'F' 0.0171 0.0103
                         'International Tables Vol C Tables 4.2.6.8 and 6.1.1.4'
_computing_data_collection     'X-AREA (Stoe & Cie, 2002)'
_computing_cell_refinement     'X-AREA (Stoe & Cie, 2002)'
_computing_data_reduction     'X-RED32 (Stoe & Cie, 2002)'
_computing_structure_solution     'SHELXS97 (Sheldrick, 2008)'
_computing_structure_refinement     'SHELXL97 (Sheldrick, 2008)'
_computing_molecular_graphics     'ORTEP-3 for Windows (Farrugia, 1997)'
_computing_publication_material     'WinGX (Farrugia, 1999)'
loop_
    _atom_site_type_symbol
    _atom_site_label
    _atom_site_fract_x
    _atom_site_fract_y
    _atom_site_fract_z
    _atom_site_U_iso_or_equiv
    _atom_site_adp_type
    _atom_site_calc_flag
    _atom_site_refinement_flags
    _atom_site_occupancy
    _atom_site_disorder_assembly
    _atom_site_disorder_group
    C C1 0.6817(2) 0.1145(4) 0.8494(2) 0.0532(7) Uani d . 1 . .
    C C2 0.7714(2) 0.1111(4) 0.8217(2) 0.0590(8) Uani d . 1 . .
    H H2 0.7757 0.1033 0.7526 0.071 Uiso calc R 1 . .
    C C3 0.8530(2) 0.1190(4) 0.8947(2) 0.0609(8) Uani d . 1 . .
    C C4 0.8492(2) 0.1262(5) 0.9975(2) 0.0713(9) Uani d . 1 . .
    H H4 0.9054 0.1308 1.0465 0.086 Uiso calc R 1 . .
    C C5 0.7622(2) 0.1265(5) 1.0275(2) 0.0720(9) Uani d . 1 . .
    H H5 0.7595 0.1308 1.0971 0.086 Uiso calc R 1 . .
    C C6 0.6781(2) 0.1207(4) 0.9551(2) 0.0578(7) Uani d . 1 . .
    C C7 0.5955(2) 0.1111(4) 0.7713(2) 0.0564(7) Uani d . 1 . .
    H H7 0.6011 0.1079 0.7025 0.068 Uiso calc R 1 . .
    C C8 0.42736(18) 0.1115(4) 0.7176(2) 0.0488(7) Uani d . 1 . .
    C C9 0.3428(2) 0.1172(4) 0.7535(2) 0.0626(8) Uani d . 1 . .
    H H9 0.3441 0.1207 0.8239 0.075 Uiso calc R 1 . .
    C C10 0.2558(2) 0.1176(4) 0.6859(3) 0.0734(9) Uani d . 1 . .
    H H10 0.1992 0.1217 0.7114 0.088 Uiso calc R 1 . .
    C C11 0.2521(2) 0.1121(5) 0.5813(3) 0.0707(9) Uani d . 1 . .
    H H11 0.1941 0.1132 0.5351 0.085 Uiso calc R 1 . .
    C C12 0.3369(2) 0.1050(5) 0.5484(2) 0.0666(8) Uani d . 1 . .
    C C13 0.4241(2) 0.1054(4) 0.6120(2) 0.0647(8) Uani d . 1 . .
    H H13 0.4801 0.1017 0.5855 0.078 Uiso calc R 1 . .
    C C15 0.9817(2) 0.2629(7) 0.8394(3) 0.0769(10) Uani d D 1 . .
    N N1 0.51254(17) 0.1122(3) 0.79347(16) 0.0539(6) Uani d . 1 . .
    O O1 0.59429(17) 0.1222(4) 0.98783(16) 0.0776(7) Uani d . 1 . .
    O O2 0.94418(15) 0.1066(3) 0.86652(18) 0.0787(7) Uani d . 1 A .
    F F1A 0.9358(12) 0.389(2) 0.7861(18) 0.117(5) Uani d PDU 0.288(17) A 1
    F F2A 1.0127(14) 0.332(3) 0.9365(12) 0.132(6) Uani d PDU 0.288(17) A 1
    F F3A 1.0594(14) 0.243(4) 0.7992(19) 0.129(8) Uani d PDU 0.288(17) A 1
    F F1B 0.9331(4) 0.3107(14) 0.7446(5) 0.115(2) Uani d PDU 0.712(17) A 2
    F F2B 0.9765(5) 0.4159(9) 0.8941(7) 0.110(2) Uani d PDU 0.712(17) A 2
    F F3B 1.0706(4) 0.2329(14) 0.8333(7) 0.0968(19) Uani d PDU 0.712(17) A 2
    F F4 0.33425(15) 0.0950(4) 0.44555(14) 0.1095(8) Uani d . 1 . .
    H H1 0.546(3) 0.113(6) 0.932(4) 0.144(18) Uiso d . 1 . .
loop_
    _atom_site_aniso_label
    _atom_site_aniso_U_11
    _atom_site_aniso_U_22
    _atom_site_aniso_U_33
    _atom_site_aniso_U_12
    _atom_site_aniso_U_13
    _atom_site_aniso_U_23
    C1 0.0594(18) 0.0479(17) 0.0537(16) -0.0005(15) 0.0148(14) 0.0009(15)
    C2 0.066(2) 0.061(2) 0.0517(16) 0.0087(16) 0.0163(15) -0.0009(16)
    C3 0.0532(18) 0.0606(19) 0.070(2) 0.0119(16) 0.0140(15) 0.0046(17)
    C4 0.067(2) 0.081(2) 0.062(2) 0.0048(18) 0.0026(16) 0.0132(19)
    C5 0.074(2) 0.092(2) 0.0498(17) -0.0028(19) 0.0107(16) 0.0077(18)
    C6 0.0584(19) 0.0612(19) 0.0551(18) -0.0008(16) 0.0139(14) 0.0080(16)
    C7 0.068(2) 0.0540(19) 0.0500(17) -0.0041(16) 0.0180(15) -0.0042(15)
    C8 0.0541(17) 0.0393(15) 0.0546(16) -0.0024(14) 0.0145(14) 0.0010(14)
    C9 0.070(2) 0.061(2) 0.0605(18) -0.0078(17) 0.0220(16) -0.0063(16)
    C10 0.064(2) 0.074(2) 0.086(3) 0.0009(18) 0.0242(18) -0.006(2)
    C11 0.060(2) 0.064(2) 0.083(2) -0.0019(17) 0.0011(17) 0.0037(18)
    C12 0.076(2) 0.072(2) 0.0500(18) -0.0008(18) 0.0055(16) 0.0092(17)
    C13 0.066(2) 0.079(2) 0.0520(17) 0.0000(17) 0.0191(15) 0.0068(17)
    C15 0.055(2) 0.096(3) 0.082(3) 0.006(2) 0.018(2) 0.001(3)
    N1 0.0594(15) 0.0536(15) 0.0496(13) -0.0024(13) 0.0127(11) 0.0003(12)
    O1 0.0673(15) 0.116(2) 0.0532(13) -0.0080(14) 0.0212(11) 0.0009(13)
    O2 0.0605(14) 0.0801(17) 0.0998(17) 0.0159(13) 0.0264(12) 0.0094(14)
    F1A 0.103(7) 0.096(7) 0.160(10) 0.020(6) 0.044(8) 0.026(7)
    F2A 0.128(9) 0.128(10) 0.141(8) -0.039(7) 0.030(6) -0.039(7)
    F3A 0.115(10) 0.153(11) 0.136(12) 0.006(7) 0.068(8) -0.001(8)
    F1B 0.094(3) 0.164(5) 0.083(3) -0.015(3) 0.008(2) 0.044(3)
    F2B 0.113(4) 0.086(3) 0.143(5) -0.019(3) 0.053(3) -0.034(3)
    F3B 0.048(2) 0.137(4) 0.110(4) 0.008(2) 0.025(2) 0.011(3)
    F4 0.1097(16) 0.162(2) 0.0533(11) -0.0061(15) 0.0052(10) 0.0172(12)
_geom_special_details
;
 All esds (except the esd in the dihedral angle between two l.s. planes)
 are estimated using the full covariance matrix.  The cell esds are taken
 into account individually in the estimation of esds in distances, angles
 and torsion angles; correlations between esds in cell parameters are only
 used when they are defined by crystal symmetry.  An approximate (isotropic)
 treatment of cell esds is used for estimating esds involving l.s. planes.
;
loop_
    _geom_bond_atom_site_label_1
    _geom_bond_atom_site_label_2
    _geom_bond_site_symmetry_2
    _geom_bond_distance
    _geom_bond_publ_flag
    C1 C2 . 1.393(4) ?
    C1 C6 . 1.411(4) ?
    C1 C7 . 1.447(4) ?
    C2 C3 . 1.365(4) ?
    C2 H2 . 0.9300 ?
    C3 C4 . 1.374(4) ?
    C3 O2 . 1.418(3) ?
    C4 C5 . 1.369(4) ?
    C4 H4 . 0.9300 ?
    C5 C6 . 1.385(4) ?
    C5 H5 . 0.9300 ?
    C6 O1 . 1.343(3) ?
    C7 N1 . 1.268(3) ?
    C7 H7 . 0.9300 ?
    C8 C9 . 1.376(4) ?
    C8 C13 . 1.392(4) ?
    C8 N1 . 1.420(3) ?
    C9 C10 . 1.383(4) ?
    C9 H9 . 0.9300 ?
    C10 C11 . 1.378(4) ?
    C10 H10 . 0.9300 ?
    C11 C12 . 1.358(4) ?
    C11 H11 . 0.9300 ?
    C12 F4 . 1.358(3) ?
    C12 C13 . 1.361(4) ?
    C13 H13 . 0.9300 ?
    C15 F1A . 1.246(12) ?
    C15 F3B . 1.299(6) ?
    C15 O2 . 1.310(4) ?
    C15 F2B . 1.315(5) ?
    C15 F3A . 1.321(13) ?
    C15 F1B . 1.357(6) ?
    C15 F2A . 1.369(11) ?
    O1 H1 . 0.91(5) ?
loop_
    _geom_angle_atom_site_label_1
    _geom_angle_atom_site_label_2
    _geom_angle_atom_site_label_3
    _geom_angle_site_symmetry_1
    _geom_angle_site_symmetry_3
    _geom_angle
    _geom_angle_publ_flag
    C2 C1 C6 . . 118.0(3) ?
    C2 C1 C7 . . 120.4(3) ?
    C6 C1 C7 . . 121.7(3) ?
    C3 C2 C1 . . 120.7(3) ?
    C3 C2 H2 . . 119.6 ?
    C1 C2 H2 . . 119.6 ?
    C2 C3 C4 . . 121.0(3) ?
    C2 C3 O2 . . 120.5(3) ?
    C4 C3 O2 . . 118.3(3) ?
    C5 C4 C3 . . 119.7(3) ?
    C5 C4 H4 . . 120.1 ?
    C3 C4 H4 . . 120.1 ?
    C4 C5 C6 . . 120.6(3) ?
    C4 C5 H5 . . 119.7 ?
    C6 C5 H5 . . 119.7 ?
    O1 C6 C5 . . 118.6(3) ?
    O1 C6 C1 . . 121.5(3) ?
    C5 C6 C1 . . 120.0(3) ?
    N1 C7 C1 . . 122.3(3) ?
    N1 C7 H7 . . 118.9 ?
    C1 C7 H7 . . 118.9 ?
    C9 C8 C13 . . 118.9(3) ?
    C9 C8 N1 . . 116.1(3) ?
    C13 C8 N1 . . 125.0(2) ?
    C8 C9 C10 . . 120.7(3) ?
    C8 C9 H9 . . 119.7 ?
    C10 C9 H9 . . 119.7 ?
    C11 C10 C9 . . 120.7(3) ?
    C11 C10 H10 . . 119.7 ?
    C9 C10 H10 . . 119.7 ?
    C12 C11 C10 . . 117.2(3) ?
    C12 C11 H11 . . 121.4 ?
    C10 C11 H11 . . 121.4 ?
    C11 C12 F4 . . 117.8(3) ?
    C11 C12 C13 . . 124.2(3) ?
    F4 C12 C13 . . 118.0(3) ?
    C12 C13 C8 . . 118.4(3) ?
    C12 C13 H13 . . 120.8 ?
    C8 C13 H13 . . 120.8 ?
    F1A C15 F3B . . 119.6(9) ?
    F1A C15 O2 . . 124.6(9) ?
    F3B C15 O2 . . 109.3(6) ?
    F1A C15 F2B . . 69.0(9) ?
    F3B C15 F2B . . 109.1(6) ?
    O2 C15 F2B . . 118.6(4) ?
    F1A C15 F3A . . 103.6(14) ?
    F3B C15 F3A . . 20.0(12) ?
    O2 C15 F3A . . 115.9(14) ?
    F2B C15 F3A . . 116.6(14) ?
    F1A C15 F1B . . 34.5(8) ?
    F3B C15 F1B . . 108.4(5) ?
    O2 C15 F1B . . 107.6(4) ?
    F2B C15 F1B . . 103.5(5) ?
    F3A C15 F1B . . 88.4(11) ?
    F1A C15 F2A . . 108.5(10) ?
    F3B C15 F2A . . 88.4(8) ?
    O2 C15 F2A . . 96.8(9) ?
    F2B C15 F2A . . 39.6(9) ?
    F3A C15 F2A . . 105.7(12) ?
    F1B C15 F2A . . 143.0(10) ?
    C7 N1 C8 . . 122.9(2) ?
    C6 O1 H1 . . 109(3) ?
    C15 O2 C3 . . 117.4(3) ?
loop_
    _geom_torsion_atom_site_label_1
    _geom_torsion_atom_site_label_2
    _geom_torsion_atom_site_label_3
    _geom_torsion_atom_site_label_4
    _geom_torsion_site_symmetry_1
    _geom_torsion_site_symmetry_2
    _geom_torsion_site_symmetry_3
    _geom_torsion_site_symmetry_4
    _geom_torsion
    _geom_torsion_publ_flag
    C6 C1 C2 C3 . . . . -1.8(4) ?
    C7 C1 C2 C3 . . . . 178.4(3) ?
    C1 C2 C3 C4 . . . . 1.5(5) ?
    C1 C2 C3 O2 . . . . 177.0(3) ?
    C2 C3 C4 C5 . . . . -0.4(5) ?
    O2 C3 C4 C5 . . . . -176.0(3) ?
    C3 C4 C5 C6 . . . . -0.3(5) ?
    C4 C5 C6 O1 . . . . -179.7(3) ?
    C4 C5 C6 C1 . . . . -0.1(5) ?
    C2 C1 C6 O1 . . . . -179.3(3) ?
    C7 C1 C6 O1 . . . . 0.5(5) ?
    C2 C1 C6 C5 . . . . 1.1(4) ?
    C7 C1 C6 C5 . . . . -179.1(3) ?
    C2 C1 C7 N1 . . . . 179.3(3) ?
    C6 C1 C7 N1 . . . . -0.5(4) ?
    C13 C8 C9 C10 . . . . -0.3(5) ?
    N1 C8 C9 C10 . . . . 179.8(3) ?
    C8 C9 C10 C11 . . . . 0.1(5) ?
    C9 C10 C11 C12 . . . . 0.4(5) ?
    C10 C11 C12 F4 . . . . 178.5(3) ?
    C10 C11 C12 C13 . . . . -0.9(5) ?
    C11 C12 C13 C8 . . . . 0.7(5) ?
    F4 C12 C13 C8 . . . . -178.6(3) ?
    C9 C8 C13 C12 . . . . -0.1(5) ?
    N1 C8 C13 C12 . . . . 179.8(3) ?
    C1 C7 N1 C8 . . . . 179.1(2) ?
    C9 C8 N1 C7 . . . . -178.6(3) ?
    C13 C8 N1 C7 . . . . 1.4(4) ?
    F1A C15 O2 C3 . . . . -39.7(14) ?
    F3B C15 O2 C3 . . . . 169.1(5) ?
    F2B C15 O2 C3 . . . . 43.4(7) ?
    F3A C15 O2 C3 . . . . -170.4(13) ?
    F1B C15 O2 C3 . . . . -73.4(6) ?
    F2A C15 O2 C3 . . . . 78.4(11) ?
    C2 C3 O2 C15 . . . . 85.7(4) ?
    C4 C3 O2 C15 . . . . -98.6(4) ?
loop_
    _geom_hbond_atom_site_label_D
    _geom_hbond_atom_site_label_H
    _geom_hbond_atom_site_label_A
    _geom_hbond_site_symmetry_A
    _geom_hbond_distance_DH
    _geom_hbond_distance_HA
    _geom_hbond_distance_DA
    _geom_hbond_angle_DHA
    O1 H1 N1 . 0.91(5) 1.81(5) 2.618(3) 146(4)
data_global
_journal_date_recd_electronic     2010-01-06
_journal_date_accepted     2010-01-25
_journal_name_full     'Acta Crystallographica, Section E'
_journal_year     2010
_journal_volume     66
_journal_issue      3
_journal_page_first     o510
_journal_page_last     o510
_journal_paper_category     QO
_journal_coeditor_code     SI2237
_publ_contact_author
;
        G\"okhan Alpaslan
        Department of Physics
        Faculty of Arts & Science
        Ondokuz May\?is University
        TR-55139
        Kurupelit-Samsun
        Turkey
;
_publ_contact_author_email     gokhana@omu.edu.tr
_publ_section_title
;
(<i>E</i>)-2-[(3-Fluorophenyl)iminomethyl]-4-(trifluoromethoxy)phenol
;
loop_
    _publ_author_name
    _publ_author_address
    'Bing\"ol Alpaslan, Yelda'
;   Department of Physics
    Faculty of Arts & Science
    Ondokuz May\?is University
    TR-55139 Kurupelit-Samsun
    Turkey
;
    'Alpaslan, G\"okhan'
;   Department of Physics
    Faculty of Arts & Science
    Ondokuz May\?is University
    TR-55139 Kurupelit-Samsun
    Turkey
;
    'A\<gar, Ay\,sen'
;    Department of Chemistry
     Faculty of Arts & Science
     Ondokuz May\?is University
     55139 Samsun
     Turkey
;
    '\,Samil  I\,s\?ik'
;   Department of Physics
    Faculty of Arts & Science
    Ondokuz May\?is University
    TR-55139 Kurupelit-Samsun
    Turkey
;
