# Supplementary material for: (E)-2-[(3-Fluoro­phen­yl)imino­meth­yl]-4-(trifluoro­meth­oxy)phenol
Source: Acta Crystallogr Sect E Struct Rep Online. 2010 Feb 3;66(Pt 3):o510. doi: 10.1107/S1600536810002989 (PMC2983675; doi:10.1107/S1600536810002989)
Supplement: Supplementary file 2 [file e-66-0o510-Isup2.hkl]

#
# h,k,l, Fc-squared, Fo-squared, sigma(Fo-squared) and status flag
#
data_I
_shelx_title ' syeld1 in P 21/c'
_shelx_refln_list_code          4
_shelx_F_calc_maximum      220.95
_exptl_crystal_F_000       608.00
_reflns_d_resolution_high  0.8107
 
loop_
 _symmetry_equiv_pos_as_xyz
 'x, y, z'
 '-x, y+1/2, -z+1/2'
 '-x, -y, -z'
 'x, -y-1/2, z-1/2'
 
_cell_length_a    14.2232
_cell_length_b     7.0894
_cell_length_c    13.2479
_cell_angle_alpha  90.000
_cell_angle_beta  100.910
_cell_angle_gamma  90.000
 
_shelx_F_squared_multiplier     1.000
 
loop_
 _refln_index_h
 _refln_index_k
 _refln_index_l
 _refln_F_squared_calc
 _refln_F_squared_meas
 _refln_F_squared_sigma
 _refln_observed_status
   2   0   0      653.65      704.56     20.88 o
   3   0   0    11795.64    10876.73    269.28 o
   4   0   0      176.71      172.68      9.91 o
   5   0   0       86.71       98.81      9.81 o
   6   0   0      336.74      342.68     13.23 o
   7   0   0      504.48      500.26     16.51 o
   8   0   0      495.55      502.97     39.76 o
   9   0   0        0.20        5.53      7.44 o
  10   0   0      569.77      591.59     38.28 o
  11   0   0     1313.36     1294.24     90.16 o
  12   0   0     1057.20     1025.63     70.53 o
  13   0   0        6.26        3.79     14.31 o
  14   0   0       10.34        9.53      8.81 o
  15   0   0       49.93       55.89      6.98 o
  16   0   0        3.76        0.14      7.21 o
  17   0   0        0.27       -1.84      7.58 o
   1   1   0      767.19      822.50     22.50 o
   2   1   0     2537.34     2507.15     34.45 o
   3   1   0      822.51      775.74     15.49 o
   4   1   0      141.90      133.08      6.89 o
   5   1   0      168.45      156.00      8.12 o
   6   1   0      184.31      169.22      5.70 o
   7   1   0       53.18       48.85      5.12 o
   8   1   0      616.80      583.37     16.30 o
   9   1   0       50.64       53.97      5.43 o
  10   1   0       77.68       76.46      5.22 o
  11   1   0      284.92      271.41     10.35 o
  12   1   0      320.96      320.98     11.39 o
  13   1   0       18.24       22.20      4.71 o
  14   1   0       20.58       28.86      5.19 o
  15   1   0        3.69        9.71      5.30 o
  16   1   0        0.17       -5.21      5.22 o
  17   1   0        3.06        5.25      6.39 o
   0   2   0        3.71       13.73     11.48 o
   1   2   0     3285.04     3332.91     45.98 o
   2   2   0     1129.11     1117.66     26.63 o
   3   2   0       33.65       31.75      5.59 o
   4   2   0       46.82       44.52      5.16 o
   5   2   0       23.88       23.41      5.22 o
   6   2   0      144.71      148.41      5.32 o
   7   2   0       50.98       51.09      5.19 o
   8   2   0       38.47       42.15      5.00 o
   9   2   0       44.35       56.36      5.12 o
  10   2   0        2.03        1.68      4.73 o
  11   2   0       20.48       24.48      4.96 o
  12   2   0        0.35        7.80      5.31 o
  13   2   0       18.08       16.73      4.96 o
  14   2   0        9.86       19.32      5.35 o
  15   2   0        3.44        4.85      5.61 o
  16   2   0        0.91        1.94      5.60 o
   1   3   0      270.82      275.18      5.94 o
   2   3   0     2419.84     2445.38     43.58 o
   3   3   0      981.34     1003.03     15.05 o
   4   3   0       60.40       67.44      5.66 o
   5   3   0      349.89      334.86     10.46 o
   6   3   0      201.11      213.46      7.14 o
   7   3   0       17.26       11.84      4.81 o
   8   3   0      106.33      107.61      5.16 o
   9   3   0       30.37       33.91      4.92 o
  10   3   0       51.73       54.00      5.37 o
  11   3   0       42.53       47.96      5.14 o
  12   3   0      664.23      694.37     21.08 o
  13   3   0        2.20        6.56      4.71 o
  14   3   0        2.36        7.71      5.14 o
  15   3   0        0.04        7.28      6.07 o
  16   3   0        0.06       -3.42      5.54 o
   0   4   0    15060.87    15007.32     37.09 o
   1   4   0     1374.33     1352.84     24.31 o
   2   4   0      416.15      422.87      5.26 o
   3   4   0       83.32       92.54      4.53 o
   4   4   0        5.53        6.24      5.37 o
   5   4   0       11.77       14.73      5.80 o
   6   4   0        0.11        5.27      5.57 o
   7   4   0       15.38       15.68      5.85 o
   8   4   0        0.19       11.13      5.66 o
   9   4   0       31.28       31.92      6.30 o
  10   4   0       79.83       87.11      6.46 o
  11   4   0      389.14      385.79     16.10 o
  12   4   0      198.68      229.56     14.22 o
  13   4   0        3.57        5.84      6.73 o
  14   4   0        1.39        9.35      8.96 o
  15   4   0        1.27        9.62      6.75 o
   1   5   0      104.28      114.03      6.46 o
   2   5   0       27.22       33.61      4.85 o
   3   5   0       35.21       39.38      4.27 o
   4   5   0        0.09       -0.82      4.22 o
   5   5   0       14.49       11.44      4.49 o
   6   5   0        6.02        5.61      4.66 o
   7   5   0        0.15        5.35      6.02 o
   8   5   0        1.82       -4.74      6.14 o
   9   5   0       12.67       19.14      6.30 o
  10   5   0        0.19        3.32      6.58 o
  11   5   0        0.98        8.79      6.61 o
  12   5   0       74.89       59.20      6.53 o
  13   5   0        1.59       -0.38      6.89 o
  14   5   0        0.13       -5.08      6.91 o
   0   6   0      697.63      594.67     15.92 o
   1   6   0        5.44       12.00      5.35 o
   2   6   0       17.46       21.76      5.14 o
   3   6   0       49.70       41.66      5.07 o
   4   6   0        6.38        2.17      4.54 o
   5   6   0        4.04        4.34      4.61 o
   6   6   0        0.46        4.17      4.94 o
   7   6   0        1.15        5.70      5.13 o
   8   6   0        3.97        1.81      4.79 o
   9   6   0        0.09        1.60      5.27 o
  10   6   0        4.38        2.16      5.38 o
  11   6   0        8.86       12.65      5.63 o
  12   6   0       14.03       25.87      7.12 o
   1   7   0        8.23        7.94      4.67 o
   2   7   0       28.22       25.20      4.74 o
   3   7   0        1.07        7.08      5.46 o
   4   7   0        2.54        4.53      5.45 o
   5   7   0        2.32        7.36      5.55 o
   6   7   0        3.04       12.55      6.08 o
   7   7   0       16.47       12.30      5.27 o
   8   7   0        4.66        9.48      5.74 o
   9   7   0        0.57       10.10      5.62 o
  10   7   0        0.14        1.79      5.61 o
   0   8   0      298.20      253.91      7.83 o
   1   8   0       23.11       21.93      5.19 o
   2   8   0        6.49        7.63      5.18 o
   3   8   0        1.32        2.19      5.35 o
   4   8   0        0.07       -0.34      5.22 o
   5   8   0        0.10        9.25      6.38 o
   6   8   0        0.10        5.14      5.86 o
 -17   1   1        4.17       10.16      5.13 o
 -16   1   1        1.53        6.80      5.34 o
 -15   1   1        0.08       -3.24      5.56 o
 -14   1   1        0.18        0.07      4.91 o
 -13   1   1      121.24      116.48      4.99 o
 -12   1   1      379.23      387.02     17.23 o
 -11   1   1       12.48       10.65      7.07 o
 -10   1   1        1.21        9.76      4.83 o
  -9   1   1      339.09      336.76      9.97 o
  -8   1   1       38.29       36.44      5.25 o
  -7   1   1       64.68       67.29      5.70 o
  -6   1   1      260.57      240.54      6.07 o
  -5   1   1      617.18      605.37     13.42 o
  -4   1   1      724.23      684.26     23.57 o
  -3   1   1     2416.69     2341.97     68.75 o
  -2   1   1       15.41       10.77      9.04 o
  -1   1   1      116.67      119.48      8.52 o
   0   1   1      356.49      380.82      8.23 o
   1   1   1      197.96      191.69      7.76 o
   2   1   1      138.94      155.61      7.27 o
   3   1   1     1711.87     1642.47     23.77 o
   4   1   1      221.03      246.67      7.04 o
   5   1   1      289.94      268.16      6.01 o
   6   1   1       87.65       83.29      6.00 o
   7   1   1       44.09       43.66      5.65 o
   8   1   1        0.16       -0.07      5.49 o
   9   1   1      162.68      160.86      5.76 o
  10   1   1       12.87        7.27      6.47 o
  11   1   1      545.11      515.21     10.03 o
  12   1   1      157.46      165.23      8.30 o
  13   1   1       70.23       69.90      5.02 o
  14   1   1        0.25        4.63      5.23 o
  15   1   1        0.23        1.69      5.36 o
  16   1   1        0.54        6.70      5.26 o
 -16   2   1        0.40        7.12      5.31 o
 -15   2   1        1.56        7.67      4.99 o
 -14   2   1       26.31       26.64      4.81 o
 -13   2   1      173.72      180.87      7.32 o
 -12   2   1      675.45      674.05     16.42 o
 -11   2   1        1.97        5.44      5.14 o
 -10   2   1      551.23      549.78     10.46 o
  -9   2   1        3.44        7.18      4.87 o
  -8   2   1        3.57        3.87      5.12 o
  -7   2   1        6.55       10.95      4.83 o
  -6   2   1       25.03       18.49      5.08 o
  -5   2   1       36.52       32.50      5.18 o
  -4   2   1        1.50        6.88      6.45 o
  -3   2   1      370.00      367.45      7.80 o
  -2   2   1      450.35      489.23     15.59 o
  -1   2   1    48820.82    43900.22    383.06 o
   0   2   1    17563.20    17503.89    304.04 o
   1   2   1     3761.13     4021.56    108.56 o
   2   2   1     3902.94     3968.09    106.91 o
   3   2   1       12.20       14.33      5.38 o
   4   2   1        1.26        9.18      5.53 o
   5   2   1       10.53       11.03      4.91 o
   6   2   1      265.77      287.85      9.17 o
   7   2   1        4.21        9.59      5.09 o
   8   2   1        0.26        3.52      5.24 o
   9   2   1        3.86        8.26      5.03 o
  10   2   1       90.99       94.29      5.21 o
  11   2   1     1124.40     1120.86     27.83 o
  12   2   1        8.03        8.31      4.94 o
  13   2   1        8.99        8.27      4.76 o
  14   2   1        6.48        8.47      4.87 o
  15   2   1        0.04        3.93      5.13 o
  16   2   1        3.57        8.11      5.54 o
 -16   3   1        2.59       10.56      6.53 o
 -15   3   1        0.13       14.13      5.63 o
 -14   3   1        0.17        6.94      4.95 o
 -13   3   1       23.46       17.23      4.83 o
 -12   3   1       53.60       51.84      5.30 o
 -11   3   1        2.26        2.76      5.01 o
 -10   3   1        2.29        6.23      4.80 o
  -9   3   1       10.46       10.31      4.85 o
  -8   3   1        0.00        3.91      6.07 o
  -7   3   1       25.49       18.75      6.07 o
  -6   3   1       18.10       11.02      6.42 o
  -5   3   1      207.63      226.38      6.72 o
  -4   3   1      532.79      511.72      6.86 o
  -3   3   1      263.53      257.96      5.09 o
  -2   3   1       61.70       53.54      5.41 o
  -1   3   1       39.92       28.96      6.27 o
   0   3   1      761.10      787.06      6.20 o
   1   3   1       68.41       66.82      5.51 o
   2   3   1       10.99        8.38      5.44 o
   3   3   1       31.66       38.32      5.53 o
   4   3   1       12.11       19.56      4.51 o
   5   3   1       65.74       65.93      4.85 o
   6   3   1        4.70       10.30      5.06 o
   7   3   1       26.34       32.97      5.14 o
   8   3   1       38.09       43.88      4.97 o
   9   3   1       41.34       48.35      5.26 o
  10   3   1       20.92       27.54      5.03 o
  11   3   1      350.06      328.15     18.37 o
  12   3   1       32.58       36.13      5.09 o
  13   3   1       11.80        6.22      4.96 o
  14   3   1        0.03        9.26      5.10 o
  15   3   1        0.22        2.32      5.45 o
 -15   4   1        0.01        3.81      6.99 o
 -14   4   1        4.26        9.58      6.56 o
 -13   4   1        0.23        4.24      6.40 o
 -12   4   1       36.05       38.68      6.32 o
 -11   4   1       10.79       17.89      6.11 o
 -10   4   1        0.04       10.02      5.96 o
  -9   4   1        4.55        9.42      6.34 o
  -8   4   1       12.93       12.59      6.00 o
  -7   4   1        4.92       11.62      6.14 o
  -6   4   1       24.08       23.17      6.14 o
  -5   4   1        7.59        7.37      4.40 o
  -4   4   1        5.19        4.03      4.70 o
  -3   4   1       13.68       15.12      4.32 o
  -2   4   1      127.33      120.81      6.52 o
  -1   4   1      502.71      507.21      7.89 o
   0   4   1      475.70      436.09      5.23 o
   1   4   1       45.86       45.74      4.34 o
   2   4   1       71.77       73.25      4.38 o
   3   4   1        2.71        3.66      5.09 o
   4   4   1        8.88       11.34      5.23 o
   5   4   1        7.57       12.08      5.24 o
   6   4   1       54.24       54.16      5.83 o
   7   4   1        0.34       -0.81      4.52 o
   8   4   1       24.73       24.57      4.82 o
   9   4   1        7.70        9.60      4.75 o
  10   4   1        0.41       -1.86      4.64 o
  11   4   1       43.52       55.94      5.37 o
  12   4   1        1.96        4.28      4.93 o
  13   4   1        1.53        2.09      5.06 o
  14   4   1        0.01        5.79      5.32 o
  15   4   1        0.06        0.11      5.51 o
 -14   5   1        0.00       -0.57      6.95 o
 -13   5   1       34.56       36.56      6.79 o
 -12   5   1      157.00      135.96      7.11 o
 -11   5   1        1.26       10.75      6.76 o
 -10   5   1        2.15        0.18      6.58 o
  -9   5   1       33.62       32.63      6.55 o
  -8   5   1        5.52        2.57      5.44 o
  -7   5   1       18.07       19.55      5.14 o
  -6   5   1       41.21       40.25      4.64 o
  -5   5   1        7.31       10.19      5.60 o
  -4   5   1        0.78        9.94      4.49 o
  -3   5   1        9.03       14.67      4.66 o
  -2   5   1       45.68       46.44      5.10 o
  -1   5   1       54.13       52.65      5.11 o
   0   5   1       34.06       34.04      4.84 o
   1   5   1        0.50        0.77      4.24 o
   2   5   1       78.09       80.09      4.37 o
   3   5   1      116.08      124.59      4.42 o
   4   5   1       79.85       85.31      4.53 o
   5   5   1        0.40        4.27      5.30 o
   6   5   1        0.57        2.65      5.85 o
   7   5   1       19.42       24.92      6.81 o
   8   5   1        0.13        8.03      6.12 o
   9   5   1        5.45        6.32      8.35 o
  10   5   1       16.23       14.42      6.47 o
  11   5   1      115.69      104.75      6.51 o
  12   5   1       78.58       80.10      9.75 o
  13   5   1       16.86       12.16      6.60 o
 -12   6   1       82.48       72.98      6.04 o
 -11   6   1        2.49        5.06      5.39 o
 -10   6   1       46.77       48.31      7.02 o
  -9   6   1        0.01        6.05      5.05 o
  -8   6   1        4.84        8.79      5.06 o
  -7   6   1        0.22        6.61      4.78 o
  -6   6   1        1.27        5.47      4.83 o
  -5   6   1        0.06        3.55      5.09 o
  -4   6   1        0.31        0.50      5.77 o
  -3   6   1        2.32        0.71      4.84 o
  -2   6   1        6.68        5.97      4.35 o
  -1   6   1      976.01      968.07      9.83 o
   0   6   1      833.42      744.44      7.71 o
   1   6   1       85.59       74.50      5.29 o
   2   6   1       14.21       24.66      5.13 o
   3   6   1        7.91        7.90      4.48 o
   4   6   1        5.75        3.95      4.73 o
   5   6   1        2.70        8.77      4.79 o
   6   6   1        3.42        6.14      4.34 o
   7   6   1        7.36        7.02      4.54 o
   8   6   1        1.60        6.25      6.35 o
   9   6   1       11.14       13.04      6.11 o
  10   6   1        9.73       10.53      6.70 o
  11   6   1      108.71      108.63      6.76 o
  12   6   1        0.00        8.66      7.10 o
 -10   7   1        0.28        2.19      5.89 o
  -9   7   1        1.75        4.91      5.62 o
  -8   7   1        1.74       -3.16      6.01 o
  -7   7   1       11.95        4.08      5.85 o
  -6   7   1       10.90       15.16      5.40 o
  -5   7   1        0.07        1.33      5.78 o
  -4   7   1        0.20        6.10      5.77 o
  -3   7   1        6.12        7.30      4.90 o
  -2   7   1        0.89        3.54      4.46 o
  -1   7   1        0.28        4.18      4.74 o
   0   7   1       38.41       32.47      4.64 o
   1   7   1        0.60        0.84      5.55 o
   2   7   1        3.34        3.65      5.32 o
   3   7   1        0.50       -0.32      5.22 o
   4   7   1        2.39        8.98      5.79 o
   5   7   1        0.01        0.89      5.22 o
   6   7   1        4.54        6.24      5.16 o
   7   7   1        0.13        3.08      5.47 o
   8   7   1        1.00        0.63      5.45 o
   9   7   1        0.34        4.06      5.44 o
  10   7   1        2.09        4.99      6.10 o
  -7   8   1        0.41        1.91      6.03 o
  -6   8   1        2.27        8.12      5.66 o
  -5   8   1        0.01        7.21      5.61 o
  -4   8   1        0.29        2.41      5.36 o
  -3   8   1        0.21        3.80      5.40 o
  -2   8   1        3.46        5.82      5.09 o
  -1   8   1       60.61       44.50      5.44 o
   0   8   1       57.00       46.50      5.28 o
   1   8   1        0.44        0.90      4.98 o
   2   8   1        4.09        2.40      5.01 o
   3   8   1        0.25        8.91      6.02 o
   4   8   1        0.00       11.04      7.35 o
   5   8   1        0.13        4.60      6.11 o
   6   8   1        4.89        8.29      6.62 o
 -17   0   2        0.52        4.04      8.19 o
 -16   0   2       13.70       26.83      7.52 o
 -15   0   2        0.14        3.22      7.27 o
 -14   0   2       96.02       76.49     12.60 o
 -13   0   2      143.45      129.59     11.75 o
 -12   0   2        5.43       12.12     14.47 o
 -11   0   2       38.00       31.61      7.16 o
 -10   0   2      509.68      504.03     49.36 o
  -9   0   2     1286.68     1242.38     48.04 o
  -8   0   2     1977.28     2001.09     96.61 o
  -7   0   2     3154.90     3427.37     94.48 o
  -6   0   2     1890.50     1687.41     19.87 o
  -5   0   2     3657.02     3634.26     25.84 o
  -4   0   2     1962.83     2073.10     14.37 o
  -3   0   2      767.95      767.75     17.76 o
  -2   0   2     9215.30     9105.37    268.72 o
  -1   0   2     7060.80     7626.79    155.71 o
   0   0   2      310.75      306.86     13.10 o
   1   0   2    12389.41    10622.97    296.91 o
   2   0   2     3945.92     3298.69     47.95 o
   3   0   2        0.92        5.15     10.81 o
   4   0   2      374.02      343.32     11.37 o
   5   0   2      679.06      649.84     11.28 o
   6   0   2     1297.43     1277.45     31.22 o
   7   0   2      256.88      232.21      8.21 o
   8   0   2      139.54      146.92      7.37 o
   9   0   2        2.69        9.06      7.72 o
  10   0   2      457.35      417.41     14.94 o
  11   0   2        3.42        7.43      7.76 o
  12   0   2       25.27       18.49      6.47 o
  13   0   2       11.13        8.67     10.92 o
  14   0   2       27.98       23.68      7.52 o
  15   0   2        0.46       10.47      9.94 o
  16   0   2        5.64       11.04      8.05 o
 -17   1   2        0.50        2.45      5.58 o
 -16   1   2        0.48        6.01      5.49 o
 -15   1   2       13.45       19.34      4.90 o
 -14   1   2        9.19       18.23      5.05 o
 -13   1   2      107.69      108.57      7.96 o
 -12   1   2        0.13        8.54      4.98 o
 -11   1   2        0.03        5.83      4.67 o
 -10   1   2        7.59       10.89      4.62 o
  -9   1   2       10.68       16.67      6.30 o
  -8   1   2      687.92      676.58     16.10 o
  -7   1   2        8.94       14.95      5.27 o
  -6   1   2     1745.34     1832.33     39.36 o
  -5   1   2        7.53       11.76      6.67 o
  -4   1   2      637.77      609.30     16.89 o
  -3   1   2     1934.69     1832.04     46.09 o
  -2   1   2     3372.59     3367.33     15.65 o
  -1   1   2     2266.75     2213.26     66.27 o
   0   1   2     7477.38     7610.40    292.79 o
   1   1   2     7287.89     7360.08    288.12 o
   2   1   2     2593.75     2513.45     72.81 o
   3   1   2     1752.82     1688.15     33.76 o
   4   1   2      450.67      458.18     11.76 o
   5   1   2      337.76      379.69      9.15 o
   6   1   2      312.87      299.56      6.35 o
   7   1   2      558.74      545.95     10.06 o
   8   1   2        3.91       17.64      5.22 o
   9   1   2       42.83       42.82      5.32 o
  10   1   2       19.29       29.47      5.22 o
  11   1   2      248.09      254.12      6.39 o
  12   1   2        2.35        9.63      5.04 o
  13   1   2       28.91       20.46      7.14 o
  14   1   2       11.55       14.37      5.11 o
  15   1   2        7.00       16.23      5.21 o
  16   1   2        0.05        8.98      5.43 o
 -17   2   2        0.64       -4.56      6.94 o
 -16   2   2        0.02       -0.68      5.68 o
 -15   2   2        1.62        3.36      5.18 o
 -14   2   2        0.68       -0.90      5.90 o
 -13   2   2        1.06        9.97      5.15 o
 -12   2   2       28.75       26.08      5.25 o
 -11   2   2       70.07       68.72      5.09 o
 -10   2   2      114.31      122.56      5.05 o
  -9   2   2      107.83      105.69      5.07 o
  -8   2   2      130.63      125.36      5.33 o
  -7   2   2      113.37      112.41      6.96 o
  -6   2   2       22.01       20.71      6.41 o
  -5   2   2      217.75      221.29      8.70 o
  -4   2   2      133.53      139.25      5.76 o
  -3   2   2     1697.77     1696.02     11.92 o
  -2   2   2      923.31      867.02     13.94 o
  -1   2   2     1989.47     1980.50     15.99 o
   0   2   2      692.29      699.53      9.24 o
   1   2   2       54.57       53.54      5.38 o
   2   2   2       18.53       19.84      5.51 o
   3   2   2        5.83       11.88      5.19 o
   4   2   2      240.18      237.22      5.42 o
   5   2   2      729.09      691.58     21.53 o
   6   2   2       60.09       59.13      5.17 o
   7   2   2       83.35       85.74      5.55 o
   8   2   2       42.35       50.72      5.16 o
   9   2   2       11.73       10.00      5.35 o
  10   2   2        9.86       10.96      5.36 o
  11   2   2       64.36       63.19      5.45 o
  12   2   2       49.55       63.71      5.14 o
  13   2   2       14.13       19.40      5.81 o
  14   2   2        5.67       11.43      5.10 o
  15   2   2        4.97       24.71      5.51 o
  16   2   2        0.57        7.40      5.42 o
 -16   3   2        4.24       16.69      6.68 o
 -15   3   2        0.04        6.63      6.74 o
 -14   3   2       20.03       23.99      6.81 o
 -13   3   2       21.30       26.59      6.90 o
 -12   3   2      123.07      124.86      6.40 o
 -11   3   2       88.18       93.86      6.32 o
 -10   3   2       56.75       55.66      6.35 o
  -9   3   2       37.11       43.97      6.94 o
  -8   3   2      406.24      426.78     13.28 o
  -7   3   2       24.92       36.49      6.36 o
  -6   3   2     1109.88     1169.78     48.06 o
  -5   3   2       46.89       50.44      4.68 o
  -4   3   2       71.65       64.98      4.97 o
  -3   3   2      108.56       96.37      7.47 o
  -2   3   2        8.50       13.25      5.57 o
  -1   3   2       62.59       65.55      4.61 o
   0   3   2      501.33      540.80     12.76 o
   1   3   2      142.83      144.14      5.61 o
   2   3   2       51.50       55.38      4.73 o
   3   3   2      156.55      167.13      4.82 o
   4   3   2      357.91      361.48      5.90 o
   5   3   2      151.08      157.73      5.22 o
   6   3   2      485.84      495.74     17.71 o
   7   3   2      102.74      112.20      7.74 o
   8   3   2       55.15       57.43      5.02 o
   9   3   2        0.15        2.24      5.81 o
  10   3   2       40.25       42.25      4.94 o
  11   3   2      157.16      157.14      7.52 o
  12   3   2        0.01        2.30      4.78 o
  13   3   2       11.35       15.33      4.93 o
  14   3   2        3.66        8.30      5.22 o
  15   3   2        1.01        1.83      6.89 o
 -15   4   2        0.40        1.35      7.29 o
 -14   4   2       34.50       37.02      7.35 o
 -13   4   2       35.38       41.27      6.95 o
 -12   4   2       80.84       88.01      6.90 o
 -11   4   2      142.26      137.63      6.61 o
 -10   4   2        0.14       11.51      8.18 o
  -9   4   2        0.25        1.19      6.12 o
  -8   4   2        3.99        1.80      6.45 o
  -7   4   2      116.70      131.13      5.33 o
  -6   4   2       43.09       49.15      4.66 o
  -5   4   2      319.81      334.82      5.60 o
  -4   4   2        0.06        5.44      5.09 o
  -3   4   2      530.52      504.67     23.19 o
  -2   4   2       80.20      103.36      5.89 o
  -1   4   2     3368.05     3368.25     26.51 o
   0   4   2       48.52       40.25      4.52 o
   1   4   2      314.68      359.44     11.47 o
   2   4   2      111.16      118.03      5.29 o
   3   4   2        5.61        9.73      5.10 o
   4   4   2      167.39      169.50      5.70 o
   5   4   2      194.26      199.68      4.96 o
   6   4   2       65.02       74.16      4.70 o
   7   4   2        6.08       14.91      4.47 o
   8   4   2        5.23        7.06      4.95 o
   9   4   2        7.30       14.95      4.57 o
  10   4   2       45.20       42.44      4.75 o
  11   4   2       67.94       85.42      8.92 o
  12   4   2       68.97       64.33      5.08 o
  13   4   2       15.56       17.12      5.17 o
  14   4   2        0.63        5.08      5.45 o
 -14   5   2        0.00        2.50      5.69 o
 -13   5   2        0.20       -0.59      5.48 o
 -12   5   2        7.56        6.50      5.58 o
 -11   5   2        1.71        4.78      5.12 o
 -10   5   2       10.69       18.79      5.17 o
  -9   5   2        3.46        7.22      5.00 o
  -8   5   2       17.66       16.72      4.81 o
  -7   5   2        0.06        1.94      4.79 o
  -6   5   2       81.68       87.10      5.26 o
  -5   5   2        0.69        8.95      5.52 o
  -4   5   2        8.37        8.00      4.69 o
  -3   5   2        7.12        4.35      4.45 o
  -2   5   2        2.66        7.30      5.37 o
  -1   5   2      181.80      165.58      5.39 o
   0   5   2        9.01        9.90      4.50 o
   1   5   2        9.67        8.40      4.25 o
   2   5   2       45.38       48.53      4.40 o
   3   5   2       18.37       19.84      4.47 o
   4   5   2       53.12       63.05      5.51 o
   5   5   2       53.67       57.65      7.94 o
   6   5   2       19.40       21.60      5.32 o
   7   5   2        1.18        3.01      5.84 o
   8   5   2        2.01        7.51      5.42 o
   9   5   2        5.98        4.42      6.10 o
  10   5   2       27.33       35.61      5.78 o
  11   5   2       34.13       17.60     11.95 o
  12   5   2        1.75        6.94      6.86 o
  13   5   2        2.36        0.88      6.77 o
 -12   6   2        1.00        7.52      5.69 o
 -11   6   2        0.00        6.22      5.76 o
 -10   6   2        5.94       15.34      5.55 o
  -9   6   2        6.88        7.14      5.80 o
  -8   6   2        5.03        3.19      5.49 o
  -7   6   2        5.96        6.65      5.39 o
  -6   6   2       23.93       17.53      5.84 o
  -5   6   2       15.32       13.78      4.98 o
  -4   6   2        0.76        6.77      4.84 o
  -3   6   2       21.33       19.23      4.46 o
  -2   6   2       25.74       26.91      5.58 o
  -1   6   2       91.91      100.57      5.44 o
   0   6   2       30.63       30.84      5.24 o
   1   6   2       31.99       34.50      5.11 o
   2   6   2        9.99       14.35      4.46 o
   3   6   2        0.07        1.90      5.46 o
   4   6   2        6.80        9.65      4.62 o
   5   6   2       53.71       51.58      5.12 o
   6   6   2        0.94        4.81      5.75 o
   7   6   2        8.60        0.76      5.73 o
   8   6   2       10.45       17.98      5.57 o
   9   6   2        0.80        5.49      7.24 o
  10   6   2       10.08       15.35      6.44 o
  11   6   2        4.84        0.85      6.35 o
 -10   7   2        0.27        5.93      6.26 o
  -9   7   2        0.14       -1.47      5.96 o
  -8   7   2        8.67       10.76      5.81 o
  -7   7   2       10.55       12.91      5.94 o
  -6   7   2       62.44       55.92      5.36 o
  -5   7   2        1.89        4.69      5.02 o
  -4   7   2        0.07        5.43      4.84 o
  -3   7   2        0.09       -0.46      4.64 o
  -2   7   2        3.62        9.66      4.72 o
  -1   7   2        9.72       15.22      4.88 o
   0   7   2       43.37       51.98      5.87 o
   1   7   2       30.12       34.33      5.62 o
   2   7   2        4.21       12.64      5.70 o
   3   7   2       10.92        6.46      4.81 o
   4   7   2        0.52        6.97      4.88 o
   5   7   2       15.95       14.24      4.95 o
   6   7   2       21.07       27.98      5.24 o
   7   7   2        2.33        7.35      5.46 o
   8   7   2        0.00        7.02      5.43 o
   9   7   2        2.95        6.92      5.50 o
  -7   8   2        3.34       11.29      6.21 o
  -6   8   2        0.03        2.26      5.78 o
  -5   8   2        0.23        1.26      5.51 o
  -4   8   2        0.30        2.84      5.44 o
  -3   8   2        0.01       -0.17      5.46 o
  -2   8   2       21.35       15.84      5.43 o
  -1   8   2       98.65       85.47      5.55 o
   0   8   2       10.20        8.30      5.05 o
   1   8   2        5.51        7.96      6.35 o
   2   8   2        1.49        5.76      5.97 o
   3   8   2        0.00        3.78      6.03 o
   4   8   2        1.18        2.15      6.23 o
   5   8   2        2.51        5.03      6.15 o
   6   8   2        6.64       10.87      5.79 o
 -17   1   3        3.30        9.46      6.70 o
 -16   1   3        2.65       14.43      5.55 o
 -15   1   3        5.26       18.14      4.98 o
 -14   1   3        7.59       15.70      5.07 o
 -13   1   3       77.18       73.58      4.84 o
 -12   1   3        1.02        2.20      4.85 o
 -11   1   3       75.59       73.61      4.72 o
 -10   1   3        5.94       14.75      5.03 o
  -9   1   3      108.09      122.56      5.19 o
  -8   1   3        1.71        2.87      6.22 o
  -7   1   3     3350.93     3529.20     84.62 o
  -6   1   3     1377.12     1528.84     27.61 o
  -5   1   3        0.05        3.61      5.95 o
  -4   1   3     1325.13     1262.06     10.59 o
  -3   1   3       49.76       41.95      6.16 o
  -2   1   3       12.13       15.67      6.92 o
  -1   1   3      301.10      305.95      8.64 o
   0   1   3        1.34        6.74      6.83 o
   1   1   3      391.91      353.23     15.16 o
   2   1   3        3.85       12.73      7.50 o
   3   1   3     1136.35     1022.56     28.45 o
   4   1   3     1534.78     1443.24     37.10 o
   5   1   3     3040.48     2986.43     57.77 o
   6   1   3      465.77      474.70     12.22 o
   7   1   3       52.92       52.21      5.40 o
   8   1   3      106.19      107.32      5.75 o
   9   1   3       15.22       11.48      5.23 o
  10   1   3        0.03        2.20      5.10 o
  11   1   3      115.59      109.10      5.04 o
  12   1   3       20.23       23.13      6.13 o
  13   1   3       15.73       22.83      8.43 o
  14   1   3        0.09       -0.53      4.96 o
  15   1   3        0.43        4.01      5.22 o
  16   1   3        4.18        4.05      5.10 o
 -17   2   3        0.63        5.29      7.25 o
 -16   2   3        1.02       10.50      6.99 o
 -15   2   3        1.39        3.52      6.64 o
 -14   2   3        6.14       15.82      6.08 o
 -13   2   3        2.13        9.11      6.09 o
 -12   2   3       14.74       15.41      6.60 o
 -11   2   3       20.06       23.77      6.46 o
 -10   2   3      188.92      199.42      8.05 o
  -9   2   3      127.81      138.44      9.29 o
  -8   2   3      489.63      506.68     13.87 o
  -7   2   3        1.60        6.90      6.95 o
  -6   2   3      523.22      505.99      6.54 o
  -5   2   3      165.05      165.02      6.08 o
  -4   2   3      835.62      825.35     10.72 o
  -3   2   3      584.38      577.00      7.26 o
  -2   2   3        0.83        1.96      5.63 o
  -1   2   3      556.29      571.23      9.79 o
   0   2   3       97.13      115.42      5.54 o
   1   2   3     1390.72     1324.31     43.24 o
   2   2   3      367.58      377.82     12.73 o
   3   2   3        0.34        3.22      5.26 o
   4   2   3       33.61       37.73      5.43 o
   5   2   3     2359.24     2386.20     71.36 o
   6   2   3       32.90       22.82      5.10 o
   7   2   3       19.12       35.63      5.19 o
   8   2   3      130.45      134.55     12.60 o
   9   2   3       69.66       62.40      5.15 o
  10   2   3       43.94       46.32      4.84 o
  11   2   3       11.05        4.21      4.98 o
  12   2   3        0.01       10.22      5.08 o
  13   2   3       44.86       44.32      5.02 o
  14   2   3        0.03        6.24      5.88 o
  15   2   3       10.74        9.57      5.39 o
 -16   3   3        1.90       10.60      7.50 o
 -15   3   3        0.17        8.63      6.77 o
 -14   3   3        3.05        4.29      6.27 o
 -13   3   3       14.47       20.71      6.34 o
 -12   3   3       10.53        6.03      6.78 o
 -11   3   3        9.40       14.13      6.67 o
 -10   3   3        3.62       11.02      6.25 o
  -9   3   3        4.41        5.04      6.13 o
  -8   3   3       43.79       44.42      5.08 o
  -7   3   3      861.76      880.87     19.87 o
  -6   3   3      147.92      147.43      5.16 o
  -5   3   3       47.49       46.38      5.46 o
  -4   3   3      233.11      213.30      7.64 o
  -3   3   3      139.87      130.08      6.40 o
  -2   3   3        0.20        3.40      5.01 o
  -1   3   3        3.00        6.59      5.22 o
   0   3   3       11.23       19.91      5.55 o
   1   3   3      253.72      246.02      4.94 o
   2   3   3      210.79      197.86      5.06 o
   3   3   3      533.23      522.95     15.71 o
   4   3   3      562.95      565.22     15.33 o
   5   3   3      244.39      267.76      8.73 o
   6   3   3      132.33      131.08      5.34 o
   7   3   3        2.86       10.10      5.12 o
   8   3   3        5.67        8.46      5.21 o
   9   3   3       10.57       15.53      4.79 o
  10   3   3        4.19        8.52      4.80 o
  11   3   3       23.04       26.27      4.83 o
  12   3   3       19.70       23.76      4.81 o
  13   3   3        7.05        9.77      4.91 o
  14   3   3        0.00        2.80      5.71 o
  15   3   3        0.04       -2.05      5.78 o
 -15   4   3        0.41        9.63      7.34 o
 -14   4   3        0.04       -0.36      7.41 o
 -13   4   3        0.38        0.07      6.72 o
 -12   4   3        4.62       12.88      6.38 o
 -11   4   3        4.69        4.32      5.27 o
 -10   4   3        3.97        8.55      4.82 o
  -9   4   3        4.36        0.64      5.11 o
  -8   4   3        0.03        4.04      5.09 o
  -7   4   3        2.23       12.90      5.13 o
  -6   4   3        3.06        8.39      5.38 o
  -5   4   3       67.99       71.65      5.06 o
  -4   4   3        5.46        9.82      5.75 o
  -3   4   3        1.55        3.69      5.87 o
  -2   4   3        9.35       16.78      4.45 o
  -1   4   3       13.80       21.46      4.50 o
   0   4   3       65.54       64.05      4.51 o
   1   4   3       16.24       20.13      5.28 o
   2   4   3       99.19      102.95      5.54 o
   3   4   3       53.21       60.99      4.55 o
   4   4   3        6.56        5.09      4.63 o
   5   4   3       71.70       75.90      4.74 o
   6   4   3        0.01        5.01      4.45 o
   7   4   3       15.80       22.11      4.95 o
   8   4   3        1.59        8.98      4.75 o
   9   4   3        1.31        1.93      5.07 o
  10   4   3        0.52        2.58      5.12 o
  11   4   3        2.91        5.20      4.93 o
  12   4   3        7.15        9.32      5.23 o
  13   4   3        0.86       -0.92      5.28 o
  14   4   3        0.39        1.72      5.39 o
 -14   5   3        0.50        1.83      5.80 o
 -13   5   3       28.95       34.25      5.83 o
 -12   5   3        1.84        9.32      5.63 o
 -11   5   3        3.20        5.90      5.29 o
 -10   5   3        0.16        5.87      5.03 o
  -9   5   3       13.73       19.06      5.68 o
  -8   5   3        2.17        6.60      5.24 o
  -7   5   3      306.18      302.36      9.86 o
  -6   5   3      258.48      248.62      5.69 o
  -5   5   3       19.00       22.22      4.60 o
  -4   5   3       10.53       15.95      4.94 o
  -3   5   3        1.60        1.62      5.73 o
  -2   5   3        1.06        3.69      5.48 o
  -1   5   3       10.19       12.46      4.73 o
   0   5   3       13.83       16.42      4.33 o
   1   5   3        1.32       -0.77      4.45 o
   2   5   3        1.88       -0.02      5.85 o
   3   5   3       24.72       32.44      6.09 o
   4   5   3       74.87       79.22      5.36 o
   5   5   3      315.12      295.62      6.20 o
   6   5   3       40.78       39.88      5.72 o
   7   5   3        2.72       10.21      4.59 o
   8   5   3        0.02        2.89      4.70 o
   9   5   3        0.91        1.96      4.63 o
  10   5   3        6.63        9.75      4.98 o
  11   5   3       34.42       33.65      5.15 o
  12   5   3        0.93       -0.22      5.16 o
  13   5   3        3.74        8.64      5.28 o
 -12   6   3        4.44        5.99      6.63 o
 -11   6   3        1.51        5.21      6.03 o
 -10   6   3        3.94        6.34      6.14 o
  -9   6   3        0.19        3.28      5.75 o
  -8   6   3        2.29        8.95      6.31 o
  -7   6   3       11.93        6.82      5.04 o
  -6   6   3        9.69       18.19      5.18 o
  -5   6   3       22.18       21.29      4.67 o
  -4   6   3        3.82        6.91      4.76 o
  -3   6   3        8.88        9.92      5.41 o
  -2   6   3       23.78       26.19      5.40 o
  -1   6   3      119.73      120.25      5.86 o
   0   6   3        0.47       -0.31      5.38 o
   1   6   3       17.97       16.78      4.68 o
   2   6   3       19.94       26.25      4.57 o
   3   6   3        0.47        6.17      4.57 o
   4   6   3        2.07        7.90      4.69 o
   5   6   3      136.84      127.45      5.88 o
   6   6   3        3.63        5.87      5.76 o
   7   6   3        0.75        2.61      5.90 o
   8   6   3        4.69       15.45      6.35 o
   9   6   3        0.37       12.04      6.55 o
  10   6   3       17.45       21.34      6.33 o
  11   6   3        1.65        7.59      6.66 o
 -10   7   3        0.24        3.25      6.09 o
  -9   7   3        0.08        3.99      6.17 o
  -8   7   3        0.15        0.57      5.60 o
  -7   7   3        4.57        9.22      5.33 o
  -6   7   3       10.31       10.69      5.74 o
  -5   7   3        5.03        7.73      5.16 o
  -4   7   3        0.00        2.98      5.31 o
  -3   7   3        0.95        0.05      4.89 o
  -2   7   3        8.13        9.46      6.20 o
  -1   7   3        0.74        3.70      5.91 o
   0   7   3        3.63       11.11      5.89 o
   1   7   3        5.04        4.51      5.65 o
   2   7   3        2.44        6.34      5.05 o
   3   7   3        4.81       14.99      5.01 o
   4   7   3        8.87       11.81      4.93 o
   5   7   3        1.27        9.91      5.21 o
   6   7   3        2.05        7.38      6.42 o
   7   7   3        2.74        6.04      5.28 o
   8   7   3        1.01        0.22      5.45 o
   9   7   3        0.58       -3.97      6.86 o
  -6   8   3        0.07        2.38      5.68 o
  -5   8   3        0.39        6.21      5.92 o
  -4   8   3        2.76       -0.20      5.53 o
  -3   8   3        1.18        0.15      5.63 o
  -2   8   3       10.07       13.35      5.27 o
  -1   8   3       15.77       18.13      5.19 o
   0   8   3        0.69        2.36      6.41 o
   1   8   3        0.15       -5.33      6.43 o
   2   8   3        3.28       11.05      6.24 o
   3   8   3        0.04        6.28      6.12 o
   4   8   3        1.66        9.78      6.28 o
   5   8   3       10.46        7.54      5.53 o
 -17   0   4        0.70       20.50     13.23 o
 -16   0   4        0.30       15.52     11.53 o
 -15   0   4        0.67       -1.79     11.08 o
 -14   0   4       12.72        5.07     10.76 o
 -13   0   4       87.25       80.87     12.02 o
 -12   0   4       62.26       73.96     10.94 o
 -11   0   4      188.36      169.55     12.42 o
 -10   0   4        4.71       -0.72     11.98 o
  -9   0   4      161.11      139.36     12.16 o
  -8   0   4      131.75      139.49     10.54 o
  -7   0   4       84.05      100.92     11.17 o
  -6   0   4      176.03      172.27      6.85 o
  -5   0   4      211.27      218.77      7.59 o
  -4   0   4      883.69      860.47     14.08 o
  -3   0   4      372.27      384.40     13.34 o
  -2   0   4       13.51       17.43      7.91 o
  -1   0   4     9162.20     9650.91     74.61 o
   0   0   4     1429.96     1374.24     29.49 o
   1   0   4     1969.33     1837.15     97.62 o
   2   0   4     1111.38     1028.31     52.34 o
   3   0   4     1192.87     1075.25     26.53 o
   4   0   4     2293.48     2190.23     23.30 o
   5   0   4      455.19      518.48      8.93 o
   6   0   4       10.00        8.88      7.33 o
   7   0   4       76.61       74.56      8.46 o
   8   0   4       15.38       24.15      8.70 o
   9   0   4       42.87       42.24     12.04 o
  10   0   4      155.47      164.90     15.77 o
  11   0   4        4.38        8.72      6.73 o
  12   0   4       52.70       50.70     10.83 o
  13   0   4        1.45       26.43     11.86 o
  14   0   4        1.97        3.20      7.62 o
  15   0   4        7.04        9.51      7.21 o
 -17   1   4       10.85        7.77      8.88 o
 -16   1   4        0.02        9.87      6.73 o
 -15   1   4        1.98        2.58      6.47 o
 -14   1   4        1.15        6.74      6.30 o
 -13   1   4       63.06       61.86      5.67 o
 -12   1   4       56.65       61.29      6.32 o
 -11   1   4       57.89       63.69      6.29 o
 -10   1   4      153.85      162.38      7.85 o
  -9   1   4      534.88      531.20     12.53 o
  -8   1   4        7.95       11.12      7.64 o
  -7   1   4     3868.60     4118.13     31.03 o
  -6   1   4      335.80      338.32      5.81 o
  -5   1   4      145.65      132.83      6.94 o
  -4   1   4        8.33       11.53      6.58 o
  -3   1   4      173.23      161.33      6.07 o
  -2   1   4      211.78      218.53      6.00 o
  -1   1   4      986.31      931.68     26.23 o
   0   1   4     1131.09     1114.67     52.93 o
   1   1   4       24.67       16.10      6.76 o
   2   1   4      116.42      108.99      6.46 o
   3   1   4      703.50      683.79     21.99 o
   4   1   4     1580.47     1559.38     44.91 o
   5   1   4      536.82      536.84     12.25 o
   6   1   4      121.82      122.90      5.54 o
   7   1   4        2.09        6.59      5.31 o
   8   1   4        0.16       11.35      5.21 o
   9   1   4       27.98       34.75      5.02 o
  10   1   4       58.41       53.19      6.93 o
  11   1   4        2.23        4.89      4.62 o
  12   1   4       70.70       72.26      5.06 o
  13   1   4        0.10        3.38      4.78 o
  14   1   4        4.16       10.48      5.23 o
  15   1   4        0.44       -0.31      5.16 o
 -17   2   4        0.98       -0.98      7.20 o
 -16   2   4        0.00        2.58      6.89 o
 -15   2   4        2.47        8.43      6.98 o
 -14   2   4       10.65       10.99      6.64 o
 -13   2   4       23.82       24.95      6.74 o
 -12   2   4       83.52       84.62      6.58 o
 -11   2   4      133.11      127.97      6.90 o
 -10   2   4      165.04      152.90      8.70 o
  -9   2   4      166.36      169.68      6.96 o
  -8   2   4      235.72      227.45      6.09 o
  -7   2   4        8.61       11.30      5.84 o
  -6   2   4        2.18        7.33      5.51 o
  -5   2   4       26.32       24.27      7.54 o
  -4   2   4      269.52      266.38      8.52 o
  -3   2   4      222.17      234.59      6.82 o
  -2   2   4      124.29      136.58      5.92 o
  -1   2   4      456.95      457.27     15.52 o
   0   2   4       31.12       28.39      5.09 o
   1   2   4        0.09        0.61      4.88 o
   2   2   4        3.05        4.95      5.25 o
   3   2   4      118.11      106.06      5.37 o
   4   2   4       90.92       84.73      6.24 o
   5   2   4       63.40       63.81      5.12 o
   6   2   4       29.20       31.23      5.06 o
   7   2   4        0.11        9.72      4.99 o
   8   2   4        6.08       12.89      5.32 o
   9   2   4       12.06       14.07      4.96 o
  10   2   4        6.47        1.47      4.89 o
  11   2   4       10.82        7.18      5.17 o
  12   2   4       14.20       12.60      4.94 o
  13   2   4        5.77       16.07      5.07 o
  14   2   4        2.26        7.78      4.96 o
  15   2   4        0.09        2.84      5.81 o
 -16   3   4        1.59        4.63      7.59 o
 -15   3   4        0.10        3.39      7.01 o
 -14   3   4        1.00        1.91      6.47 o
 -13   3   4       56.05       50.85      7.06 o
 -12   3   4        2.30       13.21      6.96 o
 -11   3   4        7.26        8.38      5.15 o
 -10   3   4        4.25        9.37      5.09 o
  -9   3   4       11.56       14.18      5.07 o
  -8   3   4      314.47      341.51     10.42 o
  -7   3   4     1461.83     1512.73     25.99 o
  -6   3   4      134.63      123.06      5.76 o
  -5   3   4        1.05        5.61      8.25 o
  -4   3   4      563.37      545.86     10.00 o
  -3   3   4      599.29      566.59     14.75 o
  -2   3   4      667.82      652.39     15.34 o
  -1   3   4      413.22      401.25      7.16 o
   0   3   4        6.19        5.31      4.57 o
   1   3   4      122.45      125.67      4.83 o
   2   3   4       19.41       19.14      4.40 o
   3   3   4      174.70      180.04      4.96 o
   4   3   4     1687.22     1675.05     45.32 o
   5   3   4       65.54       74.27      5.38 o
   6   3   4        0.38       14.83      5.24 o
   7   3   4       17.30       18.69      4.51 o
   8   3   4        1.20        4.60      4.97 o
   9   3   4        1.68        5.90      4.69 o
  10   3   4        0.00       10.09      4.98 o
  11   3   4       81.65       94.31      7.19 o
  12   3   4        0.08       10.08      5.97 o
  13   3   4       29.81       25.41      5.19 o
  14   3   4        3.53        6.97      4.99 o
 -15   4   4        1.24       12.43      6.27 o
 -14   4   4        3.51        4.28      6.14 o
 -13   4   4        0.02        0.61      5.34 o
 -12   4   4      160.03      182.29      6.17 o
 -11   4   4        7.09        7.26      5.51 o
 -10   4   4      102.17       96.81      5.32 o
  -9   4   4       38.85       34.81      6.12 o
  -8   4   4      114.64      112.07      9.62 o
  -7   4   4       13.31       17.00      5.28 o
  -6   4   4       16.65       19.51     11.19 o
  -5   4   4      166.47      172.91      8.75 o
  -4   4   4       93.49       87.04      7.23 o
  -3   4   4        1.05        4.02      5.78 o
  -2   4   4        8.04        5.80      4.58 o
  -1   4   4      868.89      879.41     16.57 o
   0   4   4      316.13      304.75     10.29 o
   1   4   4       87.79       89.95      5.61 o
   2   4   4       19.70       20.57      4.52 o
   3   4   4        2.61        6.30      4.63 o
   4   4   4      135.50      136.55      4.82 o
   5   4   4      432.14      434.47      9.37 o
   6   4   4        4.60       12.38      4.53 o
   7   4   4       37.87       43.26      4.50 o
   8   4   4        9.08       11.81      5.01 o
   9   4   4        3.78       10.28      4.93 o
  10   4   4        0.89        4.93      4.66 o
  11   4   4        2.60       16.83      5.29 o
  12   4   4        0.87        2.40      5.15 o
  13   4   4        4.60        3.06      5.14 o
 -14   5   4        0.11        0.80      6.90 o
 -13   5   4        7.70       10.32      6.85 o
 -12   5   4        1.03        8.79      7.10 o
 -11   5   4        0.00        2.40      6.49 o
 -10   5   4        0.43        1.23      6.11 o
  -9   5   4        1.73        8.86      6.06 o
  -8   5   4       37.61       32.74      5.93 o
  -7   5   4       69.32       83.35      9.49 o
  -6   5   4        7.05       10.90      5.39 o
  -5   5   4       14.83       20.77      5.49 o
  -4   5   4        1.41        4.50      5.96 o
  -3   5   4        4.23        7.94      6.06 o
  -2   5   4       17.23       20.00      4.44 o
  -1   5   4        8.31       14.09      4.79 o
   0   5   4        4.97        9.27      4.43 o
   1   5   4       58.19       61.10      5.01 o
   2   5   4       30.33       38.51      5.16 o
   3   5   4       35.01       47.42      5.50 o
   4   5   4       23.38       20.16      5.56 o
   5   5   4       30.78       40.51      4.68 o
   6   5   4        3.43       11.98      4.59 o
   7   5   4        4.23       13.75      4.76 o
   8   5   4        2.28        8.50      4.77 o
   9   5   4        0.58        6.08      4.84 o
  10   5   4        0.01        7.43      5.00 o
  11   5   4        2.53       11.48      4.99 o
  12   5   4        0.00        4.38      5.47 o
 -12   6   4        0.16        5.52      8.19 o
 -11   6   4        0.71        4.29      6.39 o
 -10   6   4        0.00        1.51      5.99 o
  -9   6   4        0.29       -4.08      6.83 o
  -8   6   4        4.50        3.31      6.18 o
  -7   6   4        0.23        2.32      6.17 o
  -6   6   4        0.44        0.56      5.15 o
  -5   6   4        4.24        7.09      4.95 o
  -4   6   4        0.81        3.15      6.50 o
  -3   6   4        7.35        5.96      5.72 o
  -2   6   4        0.79        7.89      5.58 o
  -1   6   4       74.41       73.77      6.02 o
   0   6   4       15.63       16.22      4.63 o
   1   6   4       49.99       47.38      4.52 o
   2   6   4       13.33       16.65      4.64 o
   3   6   4        1.96        7.96      5.51 o
   4   6   4       21.07       16.95      5.73 o
   5   6   4        6.70       12.71      5.80 o
   6   6   4        0.04        8.50      5.83 o
   7   6   4        0.66        2.71      6.22 o
   8   6   4        2.07       -4.83      6.09 o
   9   6   4        0.16       11.84      5.91 o
  10   6   4        2.88       14.16      6.32 o
 -10   7   4        1.15        6.80      6.74 o
  -9   7   4        0.91       -3.66      6.88 o
  -8   7   4       13.56       11.66      7.33 o
  -7   7   4      119.35      100.15      6.58 o
  -6   7   4        0.05        5.39      5.70 o
  -5   7   4        0.72        6.45      5.33 o
  -4   7   4        2.38       -0.70      5.13 o
  -3   7   4        0.16       -3.38      5.82 o
  -2   7   4        1.21       11.29      6.33 o
  -1   7   4       10.02       14.81      6.07 o
   0   7   4       28.60       26.99      6.17 o
   1   7   4        0.54        4.15      5.17 o
   2   7   4        0.07        2.85      4.64 o
   3   7   4        0.58        3.41      5.08 o
   4   7   4       67.41       67.88      5.14 o
   5   7   4       10.62       16.22      5.21 o
   6   7   4        0.43       -2.84      5.26 o
   7   7   4        0.05        5.51      5.99 o
   8   7   4        0.93        5.62      6.52 o
  -6   8   4        0.98        8.88      5.85 o
  -5   8   4        4.01        6.05      6.34 o
  -4   8   4        0.94        7.39      5.75 o
  -3   8   4        0.04        2.75      5.82 o
  -2   8   4        4.90        7.27      5.62 o
  -1   8   4       19.28       25.69      6.85 o
   0   8   4        5.45        7.90      6.27 o
   1   8   4        5.70       -0.19      6.72 o
   2   8   4        0.12        5.76      6.47 o
   3   8   4        0.06        0.71      5.56 o
   4   8   4       10.93       12.97      5.57 o
 -17   1   5        3.98        9.81      9.00 o
 -16   1   5        0.66        3.05     14.94 o
 -15   1   5        0.04       -4.73      8.28 o
 -14   1   5        6.89       17.34      8.02 o
 -13   1   5       36.27       33.43      7.97 o
 -12   1   5       74.19       74.32     10.88 o
 -11   1   5        0.03        9.95      8.01 o
 -10   1   5      157.70      154.93      6.08 o
  -9   1   5        2.90        1.47      5.39 o
  -8   1   5      636.05      685.34      6.19 o
  -7   1   5        8.54       17.25      4.85 o
  -6   1   5       43.68       53.77      4.88 o
  -5   1   5        3.66        5.91      6.10 o
  -4   1   5        6.73       10.32      4.85 o
  -3   1   5       75.98       80.14      5.40 o
  -2   1   5      208.04      186.98      7.25 o
  -1   1   5     1543.64     1629.72     52.59 o
   0   1   5     2207.71     2228.11     88.89 o
   1   1   5      141.03      132.88      5.68 o
   2   1   5      936.87      901.36     29.66 o
   3   1   5       40.68       57.48      6.10 o
   4   1   5      383.87      399.43     13.58 o
   5   1   5      525.40      483.39     14.13 o
   6   1   5       39.92       34.29      5.27 o
   7   1   5        0.40       -3.79      5.20 o
   8   1   5        4.76        0.78      5.07 o
   9   1   5       12.86       19.16      7.31 o
  10   1   5       22.86       16.32      4.93 o
  11   1   5      130.15      120.38      5.21 o
  12   1   5       12.79       17.85      6.21 o
  13   1   5        3.48       17.68      4.83 o
  14   1   5        0.63        0.00      5.06 o
  15   1   5        1.51       15.43      6.47 o
 -16   2   5        5.51       16.08      6.49 o
 -15   2   5        1.06       10.54      8.72 o
 -14   2   5        1.62        3.73      5.89 o
 -13   2   5      315.83      301.56      6.87 o
 -12   2   5       67.07       59.38      6.26 o
 -11   2   5       26.03       29.50      5.93 o
 -10   2   5        4.76        9.82      6.04 o
  -9   2   5        8.92       10.27      5.41 o
  -8   2   5       12.64       11.29      5.42 o
  -7   2   5      620.99      605.61     16.83 o
  -6   2   5       67.12       75.76      7.36 o
  -5   2   5        5.29        2.02      7.22 o
  -4   2   5       82.48       82.66      5.82 o
  -3   2   5        4.08        2.46      4.93 o
  -2   2   5      461.65      482.79      8.31 o
  -1   2   5     3993.62     3879.77    121.40 o
   0   2   5      160.16      153.05      5.57 o
   1   2   5      382.76      354.64     12.33 o
   2   2   5      187.53      174.33      6.99 o
   3   2   5       27.34       16.37      5.00 o
   4   2   5     1225.35     1277.24     39.58 o
   5   2   5      299.20      290.26     14.66 o
   6   2   5       92.93       89.60      7.28 o
   7   2   5       11.81       17.69      5.37 o
   8   2   5       46.64       45.11      4.97 o
   9   2   5        3.25        7.65      5.13 o
  10   2   5       61.56       65.02      5.17 o
  11   2   5       27.69       18.36      6.78 o
  12   2   5        0.02        8.45      4.66 o
  13   2   5        0.00        0.57      5.03 o
  14   2   5        1.11       12.68      5.43 o
 -16   3   5        0.04        5.09      6.59 o
 -15   3   5        0.39        1.48      6.32 o
 -14   3   5        0.26        9.74      5.96 o
 -13   3   5       18.07       21.05      5.95 o
 -12   3   5       28.52       32.04      5.83 o
 -11   3   5        0.15        3.20      5.61 o
 -10   3   5       21.63       19.74      5.63 o
  -9   3   5       11.41       10.05      5.32 o
  -8   3   5      138.55      143.71      5.92 o
  -7   3   5       36.51       38.37      5.66 o
  -6   3   5       60.00       65.13      7.27 o
  -5   3   5        0.08        7.67      7.13 o
  -4   3   5       61.89       65.22      5.66 o
  -3   3   5        6.87       12.06      5.05 o
  -2   3   5       55.85       57.36      4.72 o
  -1   3   5      493.19      518.22     16.75 o
   0   3   5      298.30      310.64     11.84 o
   1   3   5        0.01        5.69      4.80 o
   2   3   5      107.88      101.46      4.75 o
   3   3   5       24.34       30.30      4.85 o
   4   3   5      121.98      124.23      4.96 o
   5   3   5       64.67       74.34      5.41 o
   6   3   5        7.43        7.10      5.03 o
   7   3   5        0.01        4.79      5.21 o
   8   3   5        2.95       17.36      5.21 o
   9   3   5        1.63        3.34      5.15 o
  10   3   5       10.48       15.50      4.84 o
  11   3   5       43.93       46.87      5.45 o
  12   3   5        4.70       12.25      7.95 o
  13   3   5        0.05        8.73      4.92 o
  14   3   5        0.04        8.89      5.76 o
 -15   4   5        0.00        5.94      7.13 o
 -14   4   5        0.06        5.49      6.79 o
 -13   4   5        7.44        1.51      6.01 o
 -12   4   5        0.36        0.06      5.83 o
 -11   4   5        8.21       13.63      6.13 o
 -10   4   5        4.10        7.26      6.42 o
  -9   4   5       22.87       24.96      5.89 o
  -8   4   5        0.67       -2.91      5.80 o
  -7   4   5        3.11        1.86      5.25 o
  -6   4   5       34.41       42.16      7.31 o
  -5   4   5       12.92       11.21      7.09 o
  -4   4   5        0.01        0.31      7.18 o
  -3   4   5        0.45        3.23      4.92 o
  -2   4   5       24.61       23.44      4.97 o
  -1   4   5        2.26        6.17      4.87 o
   0   4   5       36.79       38.03      4.64 o
   1   4   5        6.70       12.08      4.39 o
   2   4   5       20.45       19.93      4.50 o
   3   4   5        1.37        6.80      4.40 o
   4   4   5        0.62        7.53      4.51 o
   5   4   5       21.16       21.26      5.76 o
   6   4   5        0.05        6.56      4.44 o
   7   4   5        0.26        7.71      4.70 o
   8   4   5        0.37       11.54      4.62 o
   9   4   5        0.00       -1.75      4.76 o
  10   4   5        0.05        4.15      5.15 o
  11   4   5        5.30        6.96      4.82 o
  12   4   5        0.11        9.75      4.91 o
  13   4   5        0.00       10.30      5.30 o
 -14   5   5        4.76        9.71      6.70 o
 -13   5   5        4.49       13.74      6.87 o
 -12   5   5        4.71       19.41      7.17 o
 -11   5   5        1.34        3.20      6.44 o
 -10   5   5        9.52       13.79      5.77 o
  -9   5   5        2.73       10.97      6.08 o
  -8   5   5      169.82      168.51      6.31 o
  -7   5   5       37.01       32.08      5.74 o
  -6   5   5        1.82        2.31      5.30 o
  -5   5   5        5.26        6.06      7.54 o
  -4   5   5        0.01        5.59      6.38 o
  -3   5   5        3.21        7.16      5.97 o
  -2   5   5        0.58        1.49      4.78 o
  -1   5   5      277.61      274.89      9.45 o
   0   5   5      126.17      145.37      7.53 o
   1   5   5        1.92        2.05      5.19 o
   2   5   5       10.02        9.19      5.57 o
   3   5   5       17.76       15.96      4.74 o
   4   5   5      134.35      130.55      4.70 o
   5   5   5       33.74       32.38      4.93 o
   6   5   5       14.42       13.96      4.66 o
   7   5   5        2.21        5.47      4.78 o
   8   5   5        5.68        8.20      4.84 o
   9   5   5        9.50        8.42      4.84 o
  10   5   5       30.96       35.35      5.21 o
  11   5   5       30.62       38.77      5.01 o
  12   5   5        5.20        9.60      5.34 o
 -12   6   5       15.75       17.41      7.16 o
 -11   6   5        0.49       -1.56      9.87 o
 -10   6   5        0.81       12.20      6.64 o
  -9   6   5        2.51       -3.11      6.33 o
  -8   6   5        0.55        5.22      5.87 o
  -7   6   5        4.61       10.64      6.10 o
  -6   6   5        0.89       -0.80      5.98 o
  -5   6   5       14.43       21.27      5.23 o
  -4   6   5        0.85        7.91      6.44 o
  -3   6   5        2.60       11.44      6.00 o
  -2   6   5       40.70       42.98      6.47 o
  -1   6   5      162.55      170.98      7.30 o
   0   6   5        6.99        8.38      4.84 o
   1   6   5       11.22       13.68      4.47 o
   2   6   5       11.23        7.23      5.68 o
   3   6   5        4.37        9.14      5.78 o
   4   6   5      117.62      119.40      5.64 o
   5   6   5        6.68        8.52      6.93 o
   6   6   5        0.91       11.35      5.73 o
   7   6   5        1.87       -0.58      5.73 o
   8   6   5        1.94       10.77      5.93 o
   9   6   5        0.56        3.19      5.22 o
  10   6   5        1.12        2.65      5.29 o
  -9   7   5        0.47        6.25      6.50 o
  -8   7   5        0.49        3.90      6.31 o
  -7   7   5        3.39        8.91      6.67 o
  -6   7   5        0.08        4.24      9.69 o
  -5   7   5        0.09        3.89      5.47 o
  -4   7   5        0.28        5.47      5.22 o
  -3   7   5        0.66       -0.68      6.77 o
  -2   7   5        3.01       -1.36      6.04 o
  -1   7   5        8.26        9.82      6.16 o
   0   7   5        0.06        3.51      5.44 o
   1   7   5        0.21       -2.43      5.03 o
   2   7   5        0.56        5.93      5.13 o
   3   7   5        1.75        4.43      5.18 o
   4   7   5        0.73       -1.25      5.15 o
   5   7   5        0.07       -0.70      5.81 o
   6   7   5        1.89       -1.18      6.32 o
   7   7   5        0.00       10.36      6.50 o
  -5   8   5        0.09        4.03      6.62 o
  -4   8   5        0.24        3.53      6.02 o
  -3   8   5        0.03        3.69      5.74 o
  -2   8   5        3.31        7.41      7.19 o
  -1   8   5        6.25        7.13      6.51 o
   0   8   5        1.88        3.76      6.68 o
   1   8   5        1.82        5.89      6.78 o
   2   8   5        0.64        3.36      5.76 o
   3   8   5        1.10       -0.08      5.84 o
 -17   0   6        2.14       12.55      8.44 o
 -16   0   6        3.50        0.91      8.41 o
 -15   0   6        5.73        0.82      7.66 o
 -14   0   6       32.97       28.38      7.22 o
 -13   0   6      392.08      306.56      8.45 o
 -12   0   6        0.71        2.26      6.69 o
 -11   0   6        0.88        0.57      6.65 o
 -10   0   6        4.14        3.94      7.03 o
  -9   0   6      337.29      356.02      7.61 o
  -8   0   6       32.98       33.12      6.89 o
  -7   0   6      396.65      384.99      7.85 o
  -6   0   6     1104.15     1159.95     13.77 o
  -5   0   6        8.17        9.02      6.55 o
  -4   0   6      599.67      622.97     25.52 o
  -3   0   6      609.17      648.07     21.82 o
  -2   0   6     1518.62     1641.78     11.26 o
  -1   0   6      170.25      179.84      8.18 o
   0   0   6        0.87       11.26      8.12 o
   1   0   6      308.79      316.06     13.57 o
   2   0   6      363.33      350.80     25.81 o
   3   0   6       35.86       34.65      8.04 o
   4   0   6     1148.50     1109.78     49.50 o
   5   0   6       28.62       27.21      8.84 o
   6   0   6        2.91       20.36      8.34 o
   7   0   6       87.21       88.48      7.20 o
   8   0   6       23.62       13.41      7.56 o
   9   0   6        0.10        2.02      6.84 o
  10   0   6       36.81       28.80      6.85 o
  11   0   6       39.78       54.23      7.87 o
  12   0   6        2.33      -12.67     14.08 o
  13   0   6        1.35        1.12      6.66 o
  14   0   6        6.45       11.43      7.43 o
 -17   1   6        3.91        8.98      6.14 o
 -16   1   6        0.24        7.77      5.83 o
 -15   1   6        0.49        3.30      5.58 o
 -14   1   6        3.40        0.35      5.50 o
 -13   1   6       69.12       60.85      5.29 o
 -12   1   6        1.01        8.18      5.20 o
 -11   1   6       60.05       66.51      5.15 o
 -10   1   6       70.62       73.41      5.05 o
  -9   1   6       75.77       76.58      5.21 o
  -8   1   6       15.46       14.37      4.80 o
  -7   1   6       79.99       68.70      4.95 o
  -6   1   6       68.90       62.05      5.84 o
  -5   1   6       85.16       83.41      5.47 o
  -4   1   6       92.99       98.16      5.15 o
  -3   1   6      260.48      261.38      6.91 o
  -2   1   6     1881.25     1955.99     55.79 o
  -1   1   6     2587.35     2726.81     82.06 o
   0   1   6       11.22       10.51      5.49 o
   1   1   6       51.39       56.07      5.53 o
   2   1   6      381.36      398.68     12.90 o
   3   1   6      128.64      133.01      5.75 o
   4   1   6      274.55      262.92     11.06 o
   5   1   6      126.83      132.98      7.54 o
   6   1   6       31.95       31.37      5.22 o
   7   1   6        0.02        5.49      4.92 o
   8   1   6        3.03        8.28      5.11 o
   9   1   6       33.57       32.16      5.03 o
  10   1   6      336.16      280.33     12.71 o
  11   1   6        1.70        7.22      5.06 o
  12   1   6        8.96       14.28      4.85 o
  13   1   6       13.00        7.48      5.24 o
  14   1   6        0.47        2.95      5.50 o
 -16   2   6        0.03        5.41      6.13 o
 -15   2   6        1.18        5.59      5.94 o
 -14   2   6        6.66        5.59      5.73 o
 -13   2   6        0.01        0.94      5.61 o
 -12   2   6       19.11       24.73      4.95 o
 -11   2   6        3.62       11.47      5.37 o
 -10   2   6        2.81        5.03      5.36 o
  -9   2   6        1.37       10.17      5.10 o
  -8   2   6        0.33        1.14      5.10 o
  -7   2   6        9.90       14.87      5.41 o
  -6   2   6        4.30        4.13      8.30 o
  -5   2   6        5.57       11.97      5.41 o
  -4   2   6        3.72        6.25      5.10 o
  -3   2   6       52.96       51.34      4.90 o
  -2   2   6       27.68       33.44      5.11 o
  -1   2   6        9.75       11.65      4.80 o
   0   2   6      205.69      207.49      7.92 o
   1   2   6       25.96       22.91      4.74 o
   2   2   6       83.55       80.38      5.12 o
   3   2   6       79.72       77.29      8.84 o
   4   2   6        0.07       -4.12      4.99 o
   5   2   6       38.62       38.96      5.18 o
   6   2   6       11.00       12.47      5.02 o
   7   2   6        0.45        3.16      5.15 o
   8   2   6        0.54        5.35      5.11 o
   9   2   6        5.26        3.68      4.81 o
  10   2   6        0.01        6.11      4.83 o
  11   2   6        2.34        9.69      4.95 o
  12   2   6        1.95        7.96      4.98 o
  13   2   6        0.27        5.27      4.98 o
  14   2   6        0.30       -0.54      5.14 o
 -16   3   6        0.04        4.65      5.94 o
 -15   3   6        1.24        3.51      6.31 o
 -14   3   6        5.61        7.65      6.14 o
 -13   3   6        3.26       11.07      5.76 o
 -12   3   6      112.06      107.10      6.27 o
 -11   3   6      104.22      101.65      6.10 o
 -10   3   6      131.03      118.48      6.09 o
  -9   3   6       73.36       72.38      5.86 o
  -8   3   6      235.92      241.08      6.09 o
  -7   3   6        8.73       13.77      8.34 o
  -6   3   6        7.69        6.23      7.22 o
  -5   3   6       40.84       31.31      7.13 o
  -4   3   6      167.13      162.34     12.45 o
  -3   3   6       95.64       92.24      5.15 o
  -2   3   6      211.34      217.60      5.08 o
  -1   3   6     2603.60     2638.68     84.18 o
   0   3   6        2.24        2.04      4.88 o
   1   3   6        5.73       16.35      4.84 o
   2   3   6       15.74       12.10      4.87 o
   3   3   6        1.61        1.70      4.80 o
   4   3   6        3.62        4.79      4.75 o
   5   3   6        0.29        2.04      4.83 o
   6   3   6       34.03       38.97      4.73 o
   7   3   6       13.54       15.02      4.70 o
   8   3   6       28.79       34.86      5.96 o
   9   3   6       12.11        6.35      4.72 o
  10   3   6       68.99       80.93      7.83 o
  11   3   6       83.60       75.54      5.16 o
  12   3   6        6.11       10.67      5.28 o
  13   3   6        0.02        5.48      6.02 o
 -15   4   6        0.01        3.49      6.66 o
 -14   4   6       35.95       37.94      7.45 o
 -13   4   6       74.17       70.24      6.65 o
 -12   4   6       10.35       20.01      6.46 o
 -11   4   6       11.60       20.08      6.20 o
 -10   4   6        1.94        1.58      5.60 o
  -9   4   6       34.91       41.64      5.83 o
  -8   4   6        1.68       -0.01      8.05 o
  -7   4   6       12.27       17.33      5.70 o
  -6   4   6       27.79       23.28      8.48 o
  -5   4   6       14.40       12.96      7.27 o
  -4   4   6        7.97        6.83      5.38 o
  -3   4   6       41.03       44.70      5.42 o
  -2   4   6      582.79      593.19     31.21 o
  -1   4   6        1.33        4.17      4.76 o
   0   4   6       63.69       61.83      4.88 o
   1   4   6       53.92       55.33      5.03 o
   2   4   6        1.37        4.41      4.36 o
   3   4   6      145.63      157.60      4.99 o
   4   4   6       35.16       42.37      4.95 o
   5   4   6       19.79       16.14      4.62 o
   6   4   6        0.64        3.51      5.76 o
   7   4   6        0.27        5.89      4.53 o
   8   4   6        2.48        8.42      4.63 o
   9   4   6        0.17        6.16      5.18 o
  10   4   6        0.81        9.23      5.14 o
  11   4   6       14.22       13.21      5.06 o
  12   4   6        5.31        9.34      4.89 o
 -13   5   6        0.00        9.45      7.56 o
 -12   5   6       10.25       25.38     18.41 o
 -11   5   6        5.66       15.32      6.50 o
 -10   5   6        7.52        9.75      5.91 o
  -9   5   6        3.47        1.55      5.66 o
  -8   5   6        4.09        7.24      5.61 o
  -7   5   6        4.28        9.74      5.80 o
  -6   5   6        5.51       19.60      8.79 o
  -5   5   6        0.94       -0.04      8.48 o
  -4   5   6        1.97        6.10      7.45 o
  -3   5   6        5.76        5.20      4.84 o
  -2   5   6       58.70       65.39      5.08 o
  -1   5   6       45.95       48.43      6.66 o
   0   5   6        2.33        6.19      5.29 o
   1   5   6       12.80       17.69      5.40 o
   2   5   6        7.30       12.24      5.28 o
   3   5   6        1.32        4.68      4.41 o
   4   5   6        0.34        6.18      4.60 o
   5   5   6        1.65        3.45      4.73 o
   6   5   6        3.79        5.20      4.76 o
   7   5   6        0.72        2.53      5.12 o
   8   5   6        4.49       16.24      5.07 o
   9   5   6        1.51       -2.42      5.12 o
  10   5   6       10.89        6.45      5.19 o
  11   5   6        3.54        6.69      5.23 o
 -12   6   6        0.64        3.34      7.20 o
 -11   6   6        0.02        6.55     17.07 o
 -10   6   6        0.40        2.84      6.69 o
  -9   6   6        0.07        7.18      6.39 o
  -8   6   6        3.50       13.40      5.90 o
  -7   6   6       23.41       22.88      6.77 o
  -6   6   6        6.52        9.49      7.56 o
  -5   6   6        3.12        7.54      7.85 o
  -4   6   6        1.53        5.72      6.91 o
  -3   6   6        0.73        6.66      6.99 o
  -2   6   6        7.12       11.42      5.44 o
  -1   6   6       32.56       39.06      4.78 o
   0   6   6        0.01        2.92      5.12 o
   1   6   6        6.91       13.95      5.06 o
   2   6   6       10.42       16.69      5.84 o
   3   6   6        1.19        7.33      7.12 o
   4   6   6       21.26       19.18      6.02 o
   5   6   6        2.08        5.09      6.06 o
   6   6   6        0.93        2.75      4.78 o
   7   6   6        0.08        3.41      5.07 o
   8   6   6        0.33       -2.51      5.27 o
   9   6   6        0.20       -2.35      5.39 o
  -9   7   6        2.31        3.36      7.60 o
  -8   7   6       22.81       28.54      6.42 o
  -7   7   6       13.97       14.22      8.16 o
  -6   7   6        0.23        6.69      6.65 o
  -5   7   6        2.58       10.83      6.89 o
  -4   7   6        0.43        8.56      8.00 o
  -3   7   6        0.39       -0.27      7.20 o
  -2   7   6       20.52       21.31      6.49 o
  -1   7   6       79.85       77.41      5.45 o
   0   7   6        0.63        2.74      5.11 o
   1   7   6        2.73        2.21      5.15 o
   2   7   6        0.46        2.61      5.12 o
   3   7   6       10.64        7.77      5.03 o
   4   7   6        3.05        4.66      6.20 o
   5   7   6        0.09        1.07      6.38 o
   6   7   6        1.64        3.44      5.86 o
  -4   8   6        0.88        7.01      5.87 o
  -3   8   6        0.97        1.46      7.45 o
  -2   8   6       14.51        7.88      7.01 o
  -1   8   6        8.37       13.96      7.23 o
   0   8   6        0.00        3.44      6.51 o
   1   8   6        0.06        5.46      5.62 o
 -16   1   7        0.23        4.46      6.18 o
 -15   1   7       13.19       16.18      5.60 o
 -14   1   7        0.44        0.70      5.45 o
 -13   1   7       18.25       19.35      5.42 o
 -12   1   7       35.79       28.64      5.20 o
 -11   1   7       12.97       16.28      5.33 o
 -10   1   7        0.48        5.85      4.93 o
  -9   1   7       16.43       17.98      5.13 o
  -8   1   7      271.93      269.32      5.50 o
  -7   1   7      213.76      211.78      7.08 o
  -6   1   7       27.04       18.66      6.69 o
  -5   1   7       22.68       23.51      4.46 o
  -4   1   7        4.50        4.94      4.70 o
  -3   1   7     1027.19     1018.19     27.20 o
  -2   1   7     1256.77     1410.80     33.22 o
  -1   1   7      302.19      283.53      6.93 o
   0   1   7     1508.06     1579.37     47.23 o
   1   1   7       38.63       52.31      5.10 o
   2   1   7       53.53       61.05      7.41 o
   3   1   7       77.88       90.24      5.24 o
   4   1   7      152.27      133.27      6.35 o
   5   1   7        4.85        4.50      5.02 o
   6   1   7       19.69       29.12      5.47 o
   7   1   7        9.66       20.07      5.11 o
   8   1   7        2.28        5.43      4.87 o
   9   1   7       49.83       47.37      4.94 o
  10   1   7      131.22      110.52      5.22 o
  11   1   7        5.72        8.74      8.27 o
  12   1   7        8.59       11.50      4.76 o
  13   1   7        1.19        5.59      5.04 o
  14   1   7        0.05       12.46      5.65 o
 -16   2   7        1.45        5.85      6.28 o
 -15   2   7       13.74       12.82      6.05 o
 -14   2   7       48.18       37.42      5.92 o
 -13   2   7       74.33       77.31      5.57 o
 -12   2   7       51.94       49.32      5.79 o
 -11   2   7        0.09        1.97      5.51 o
 -10   2   7       72.64       67.20      5.66 o
  -9   2   7       20.92       23.21      5.62 o
  -8   2   7      122.82      132.52      5.93 o
  -7   2   7       86.36       88.90      7.54 o
  -6   2   7       69.76       71.63      8.48 o
  -5   2   7       22.51       23.70      5.06 o
  -4   2   7       91.82       90.95      5.06 o
  -3   2   7        4.22        5.65      4.92 o
  -2   2   7      374.33      420.82     10.94 o
  -1   2   7      118.49      114.84      5.23 o
   0   2   7        7.07        9.62      5.78 o
   1   2   7        3.04       10.12      5.68 o
   2   2   7      302.61      306.82      9.67 o
   3   2   7      137.59      136.08      6.05 o
   4   2   7      172.87      169.62      7.74 o
   5   2   7       75.53       73.31      5.15 o
   6   2   7       38.30       43.01      5.17 o
   7   2   7       37.75       38.76      5.01 o
   8   2   7       24.05       37.13      4.68 o
   9   2   7        8.02       10.83      5.37 o
  10   2   7       11.51       13.36      5.20 o
  11   2   7        0.05        3.98      4.81 o
  12   2   7       14.76       15.17      4.79 o
  13   2   7        3.22       16.13      5.08 o
 -15   3   7        1.08        6.07      6.83 o
 -14   3   7        1.99       11.06      6.64 o
 -13   3   7        3.71       11.30      6.41 o
 -12   3   7        2.39        5.18      6.69 o
 -11   3   7       10.38       13.22      5.82 o
 -10   3   7        0.62       -0.92      5.77 o
  -9   3   7       44.13       52.82      6.20 o
  -8   3   7      104.13      100.09      5.88 o
  -7   3   7      121.20      119.49      7.76 o
  -6   3   7       16.71       17.67      8.34 o
  -5   3   7       11.39       13.99      5.90 o
  -4   3   7        5.32        9.80      5.15 o
  -3   3   7      144.41      141.84      4.96 o
  -2   3   7      206.72      229.41      7.30 o
  -1   3   7       78.38       77.29      4.98 o
   0   3   7      251.02      256.43     12.29 o
   1   3   7        0.20        4.31      4.63 o
   2   3   7       27.71       26.80      4.66 o
   3   3   7        1.62        2.16      4.81 o
   4   3   7       38.67       38.31      5.19 o
   5   3   7       17.16       18.10      5.02 o
   6   3   7        7.89       14.04      5.99 o
   7   3   7        0.04        2.29      4.72 o
   8   3   7        2.74        1.27      7.33 o
   9   3   7       24.53       29.51      4.77 o
  10   3   7       24.39       16.43      5.22 o
  11   3   7        2.01       13.29      4.85 o
  12   3   7        1.95        4.10      5.05 o
 -14   4   7       10.31       13.78      6.83 o
 -13   4   7        4.33        7.92      6.65 o
 -12   4   7        0.19       12.83      6.85 o
 -11   4   7        0.41        4.69      5.63 o
 -10   4   7        7.95       12.08      5.69 o
  -9   4   7       20.62       18.67      7.29 o
  -8   4   7       26.29       29.09      5.88 o
  -7   4   7        2.63        5.25      7.67 o
  -6   4   7        8.84       19.74      8.61 o
  -5   4   7        0.56        9.06      7.40 o
  -4   4   7        6.51        7.34      5.30 o
  -3   4   7        0.78       -0.86      4.98 o
  -2   4   7       80.38       77.00      5.42 o
  -1   4   7       20.49       19.98      4.82 o
   0   4   7        0.65        1.95      4.57 o
   1   4   7        3.39        3.66      4.63 o
   2   4   7       15.92       15.26      4.47 o
   3   4   7        4.20        0.89      4.78 o
   4   4   7       54.93       52.67      5.05 o
   5   4   7        4.66       12.24      4.79 o
   6   4   7       37.09       41.82      4.92 o
   7   4   7        2.77       13.37      5.99 o
   8   4   7       14.30       20.06      9.72 o
   9   4   7        1.74        6.61      4.75 o
  10   4   7        0.09        6.21      5.02 o
  11   4   7        0.02        4.59      5.35 o
  12   4   7        0.52       -1.37      5.36 o
 -13   5   7        3.39        3.76      7.04 o
 -12   5   7        7.30       16.04      6.63 o
 -11   5   7        0.30        8.74      6.62 o
 -10   5   7        0.00       -1.27      6.44 o
  -9   5   7        0.09        3.70      6.20 o
  -8   5   7       82.28       89.80      6.66 o
  -7   5   7       48.31       62.30      8.07 o
  -6   5   7       17.28       14.13      7.80 o
  -5   5   7        5.52       14.94      7.80 o
  -4   5   7        0.13        1.09      6.18 o
  -3   5   7       64.28       63.61      5.29 o
  -2   5   7      148.49      146.26      7.90 o
  -1   5   7       68.75       60.59      5.37 o
   0   5   7      153.92      145.67     11.89 o
   1   5   7        0.61        7.14      4.74 o
   2   5   7        5.77       13.75      4.62 o
   3   5   7       34.03       40.02      4.75 o
   4   5   7        1.75        3.20      4.53 o
   5   5   7        0.09        9.34      5.90 o
   6   5   7        7.35        6.46      4.90 o
   7   5   7        0.09        5.06      5.07 o
   8   5   7        0.79       -2.37      5.48 o
   9   5   7       10.24        9.93      4.90 o
  10   5   7       43.06       40.70      5.15 o
 -11   6   7        0.13        1.05      7.08 o
 -10   6   7        8.19       11.29      9.44 o
  -9   6   7        5.59        8.08      6.17 o
  -8   6   7        0.47       11.79      6.32 o
  -7   6   7       22.39       33.83      5.95 o
  -6   6   7        0.09       12.56      9.64 o
  -5   6   7        0.01       13.73      9.55 o
  -4   6   7        0.07        3.59      9.33 o
  -3   6   7        1.70        6.89      5.11 o
  -2   6   7       63.03       52.22      5.13 o
  -1   6   7        1.25        3.67      5.09 o
   0   6   7        1.69        5.13      5.33 o
   1   6   7        1.61        3.02      5.60 o
   2   6   7        4.11        3.18      5.35 o
   3   6   7        3.71        9.48      5.42 o
   4   6   7       56.97       55.37      6.12 o
   5   6   7       18.12       25.29      5.18 o
   6   6   7       16.17       14.24      5.31 o
   7   6   7        0.47       -0.35      5.26 o
   8   6   7        1.21        3.71      5.32 o
  -8   7   7        5.28        6.99      6.98 o
  -7   7   7        9.54        5.88      7.44 o
  -6   7   7        0.01        3.38      6.25 o
  -5   7   7        0.36        9.96      8.93 o
  -4   7   7        1.42       12.51     10.18 o
  -3   7   7        0.57        6.08      7.10 o
  -2   7   7        6.56        9.12      6.85 o
  -1   7   7        1.15        4.71      5.45 o
   0   7   7        4.24        3.01      5.15 o
   1   7   7        0.23        7.33      5.03 o
   2   7   7        2.68       -0.23      5.29 o
   3   7   7        0.79        6.09      5.90 o
   4   7   7        2.35        7.98      6.29 o
   5   7   7        3.59        6.83      5.94 o
 -16   0   8        0.26        4.39      8.80 o
 -15   0   8       19.03       22.83      8.45 o
 -14   0   8       26.99       14.33      8.04 o
 -13   0   8        0.86       -0.12      8.02 o
 -12   0   8        8.64       10.35      7.52 o
 -11   0   8        0.26        6.75      7.26 o
 -10   0   8       35.36       35.34      7.13 o
  -9   0   8      343.88      345.13      8.38 o
  -8   0   8      185.93      170.74      7.29 o
  -7   0   8      905.94      930.53     13.19 o
  -6   0   8       77.08       80.36      8.43 o
  -5   0   8        8.38       16.50      6.45 o
  -4   0   8       14.85       13.22      6.34 o
  -3   0   8      406.01      454.65     19.20 o
  -2   0   8      392.01      389.95      7.64 o
  -1   0   8       27.43       32.45      6.48 o
   0   0   8        2.63       10.15      7.24 o
   1   0   8      283.61      295.23      8.45 o
   2   0   8      644.21      574.21     49.90 o
   3   0   8        5.64        2.40      7.24 o
   4   0   8     1381.00     1268.46    114.24 o
   5   0   8      672.10      636.10     26.13 o
   6   0   8      208.42      209.46      7.79 o
   7   0   8        0.64       13.48     13.05 o
   8   0   8       12.33       26.41      7.69 o
   9   0   8       40.78       42.09      6.82 o
  10   0   8       10.07       15.35      7.20 o
  11   0   8       42.46       27.66      7.29 o
  12   0   8        5.26        7.68     10.92 o
  13   0   8        0.10       10.64      7.16 o
 -16   1   8        0.07        2.86      6.25 o
 -15   1   8        7.26       10.55      5.94 o
 -14   1   8       13.53       11.33      5.66 o
 -13   1   8        1.56        3.50      5.40 o
 -12   1   8      114.33      106.17      5.48 o
 -11   1   8       47.09       51.60      5.36 o
 -10   1   8       46.99       54.72      5.30 o
  -9   1   8       39.48       40.98      4.99 o
  -8   1   8      695.52      669.14     17.67 o
  -7   1   8       22.45       22.52      5.96 o
  -6   1   8      253.75      250.82      5.92 o
  -5   1   8       33.56       31.53      4.71 o
  -4   1   8      330.83      309.92      9.96 o
  -3   1   8        1.38        7.84      4.41 o
  -2   1   8       35.35       43.78      4.93 o
  -1   1   8      365.95      385.07     11.63 o
   0   1   8      282.41      304.87      9.57 o
   1   1   8      396.77      379.75     13.21 o
   2   1   8       80.82       80.43      5.71 o
   3   1   8      705.94      653.01     28.39 o
   4   1   8       69.18       68.51      5.35 o
   5   1   8        8.14       17.76      5.19 o
   6   1   8        0.89        4.24      5.23 o
   7   1   8        4.61       10.03      5.16 o
   8   1   8        9.95       17.69      5.24 o
   9   1   8       12.63        6.45      5.12 o
  10   1   8        2.24       12.47      5.12 o
  11   1   8       26.28       29.50      5.32 o
  12   1   8        0.83        3.56      5.08 o
  13   1   8        0.03       10.36      5.16 o
 -16   2   8        0.26        5.76      6.60 o
 -15   2   8        1.11        4.98      6.28 o
 -14   2   8        0.05        7.28      6.05 o
 -13   2   8        3.56        7.39      5.62 o
 -12   2   8       20.84       18.71      5.89 o
 -11   2   8       12.95       16.71      5.78 o
 -10   2   8       15.67       15.61      5.77 o
  -9   2   8       49.40       46.08      5.94 o
  -8   2   8       60.97       60.19      8.66 o
  -7   2   8        0.51        2.07      7.61 o
  -6   2   8       19.05       15.30      5.79 o
  -5   2   8        0.03        5.12      4.66 o
  -4   2   8       24.84       24.79      4.90 o
  -3   2   8        6.73        8.50      4.66 o
  -2   2   8       79.55       88.63      4.97 o
  -1   2   8       46.02       41.28      5.24 o
   0   2   8        0.74       -1.18      4.77 o
   1   2   8       23.57       29.59      4.80 o
   2   2   8       19.18       22.66      4.88 o
   3   2   8        2.16        3.46      4.98 o
   4   2   8        1.88        4.46      4.82 o
   5   2   8       47.67       42.78      5.19 o
   6   2   8        0.21        2.64      5.01 o
   7   2   8        9.62        9.93      5.18 o
   8   2   8       10.20        7.79      4.89 o
   9   2   8        0.29        6.37      5.51 o
  10   2   8        6.58       16.39      5.10 o
  11   2   8        4.31        2.45      5.10 o
  12   2   8        1.10        1.83      5.25 o
 -15   3   8        0.04        5.00      7.72 o
 -14   3   8        0.45       -1.46      7.38 o
 -13   3   8       24.26       36.98      7.05 o
 -12   3   8        1.60        6.41      7.29 o
 -11   3   8        3.83       13.63      6.64 o
 -10   3   8        2.67        7.89      6.37 o
  -9   3   8        2.94        3.32      6.36 o
  -8   3   8      487.41      508.95     10.27 o
  -7   3   8       62.53       69.43      8.84 o
  -6   3   8       96.68      105.76      7.71 o
  -5   3   8       14.54       11.57      5.19 o
  -4   3   8       98.40      103.16      5.60 o
  -3   3   8        3.10        8.95      4.66 o
  -2   3   8      115.58      116.94      5.14 o
  -1   3   8      621.52      606.44     14.34 o
   0   3   8        6.22        2.28      4.65 o
   1   3   8        1.91        6.79      4.64 o
   2   3   8      153.10      141.57      7.28 o
   3   3   8       13.52        7.92      5.20 o
   4   3   8        0.90        4.49      4.83 o
   5   3   8       17.44       23.70      5.32 o
   6   3   8       20.35       24.10      4.66 o
   7   3   8       19.95       14.77      4.72 o
   8   3   8        1.07        6.14      5.26 o
   9   3   8       39.02       39.43      7.94 o
  10   3   8        0.08       17.29      4.80 o
  11   3   8       13.36       22.39      5.36 o
  12   3   8        0.01        4.64      5.22 o
 -14   4   8        7.84        9.12      8.50 o
 -13   4   8        0.88       -4.73      6.82 o
 -12   4   8       12.41        9.97      7.02 o
 -11   4   8        6.96       11.01      6.69 o
 -10   4   8        4.32       16.07      6.47 o
  -9   4   8      153.39      152.95      9.31 o
  -8   4   8      199.10      209.11      8.48 o
  -7   4   8      137.38      148.28      8.16 o
  -6   4   8       13.43       24.13      7.58 o
  -5   4   8       14.11       25.46      5.79 o
  -4   4   8        3.38       13.68      6.22 o
  -3   4   8       57.64       55.52      5.28 o
  -2   4   8       57.95       66.72      5.10 o
  -1   4   8        4.99        7.74      4.65 o
   0   4   8       14.99       18.06      4.70 o
   1   4   8       42.54       39.91      4.67 o
   2   4   8      117.41      129.47     10.42 o
   3   4   8       15.82       16.17      4.69 o
   4   4   8      460.83      489.57     22.70 o
   5   4   8      199.64      182.62      5.66 o
   6   4   8        5.83       10.11      4.83 o
   7   4   8        0.92       -1.26      4.54 o
   8   4   8        1.74       -0.27      5.26 o
   9   4   8        0.03        7.12      5.94 o
  10   4   8        0.23       12.90      5.12 o
  11   4   8        3.32        5.95      5.12 o
 -12   5   8        0.64       -1.35      7.28 o
 -11   5   8        0.19        1.19      6.20 o
 -10   5   8        1.78       -5.00      6.44 o
  -9   5   8        2.72       10.46      7.29 o
  -8   5   8       81.32       96.54      6.39 o
  -7   5   8       18.31       15.70      8.16 o
  -6   5   8        4.07       11.75      8.12 o
  -5   5   8        0.33        8.97      7.98 o
  -4   5   8        0.00       -6.54      6.42 o
  -3   5   8        5.37        5.35      5.35 o
  -2   5   8       31.45       34.03      5.70 o
  -1   5   8       47.22       48.35      5.76 o
   0   5   8        2.43        7.64      4.76 o
   1   5   8        9.16       13.83      4.94 o
   2   5   8        1.71       -1.44      4.82 o
   3   5   8       16.97       14.55      4.89 o
   4   5   8       11.02        8.62      5.07 o
   5   5   8        0.12       11.67      5.55 o
   6   5   8        0.18        6.19      5.19 o
   7   5   8        0.61       11.23      5.13 o
   8   5   8        0.20        2.84      5.25 o
   9   5   8        6.28        5.44      5.18 o
 -10   6   8        0.93        6.07      6.45 o
  -9   6   8        0.00        8.72      9.46 o
  -8   6   8        9.50        8.59      6.62 o
  -7   6   8       12.73       18.97      8.48 o
  -6   6   8        0.50        9.19      9.87 o
  -5   6   8        0.25       -4.31      9.73 o
  -4   6   8        8.15        8.25      9.91 o
  -3   6   8        7.59        7.44      5.76 o
  -2   6   8       14.41        8.46      5.42 o
  -1   6   8        1.75        6.15      5.17 o
   0   6   8        2.32        7.41      5.81 o
   1   6   8        0.33       12.67      5.67 o
   2   6   8        0.69       12.34      8.42 o
   3   6   8        4.84        2.32      5.87 o
   4   6   8       24.93       35.21      5.39 o
   5   6   8       18.68       13.85      5.17 o
   6   6   8        1.29       -0.64      5.28 o
   7   6   8        0.04        8.57      5.37 o
  -7   7   8       14.27       24.83      7.04 o
  -6   7   8        5.37       17.09     10.76 o
  -5   7   8        0.24        4.53      9.02 o
  -4   7   8        0.01      -12.60      9.28 o
  -3   7   8        5.33        4.62      7.66 o
  -2   7   8        8.78        7.03      5.82 o
  -1   7   8        4.04        4.48      6.02 o
   0   7   8        4.75       13.32      5.57 o
   1   7   8        0.69        4.97      5.79 o
   2   7   8        0.47        3.87      5.09 o
   3   7   8        5.99        8.65      6.31 o
   4   7   8        0.24        5.75      6.25 o
 -16   1   9        3.29       12.96      6.53 o
 -15   1   9        0.14       -0.19      5.87 o
 -14   1   9       10.35       13.76      5.59 o
 -13   1   9        4.00        6.83      5.53 o
 -12   1   9        0.79        8.21      5.30 o
 -11   1   9        8.84       17.14      5.26 o
 -10   1   9        1.11        6.13      5.11 o
  -9   1   9      268.83      259.30      5.93 o
  -8   1   9      522.23      529.45      8.08 o
  -7   1   9       27.18       35.58      8.01 o
  -6   1   9      110.72      107.42      5.12 o
  -5   1   9        9.18       13.25      4.79 o
  -4   1   9       74.90       66.43      4.84 o
  -3   1   9       28.01       23.99      4.89 o
  -2   1   9       69.01       71.76      4.92 o
  -1   1   9        6.33        7.92      4.81 o
   0   1   9      169.49      173.26      5.57 o
   1   1   9       69.74       67.16      5.39 o
   2   1   9        0.60       -1.58      5.39 o
   3   1   9        3.82        2.97      5.33 o
   4   1   9      132.42      143.20      8.23 o
   5   1   9       29.92       38.13      5.44 o
   6   1   9      105.00       94.09      7.50 o
   7   1   9        0.38        7.22      5.66 o
   8   1   9        0.68        3.99      9.30 o
   9   1   9        0.91       -2.05      4.94 o
  10   1   9        6.20       14.77      5.17 o
  11   1   9        0.01       -6.11      4.91 o
  12   1   9        2.77        6.82      5.04 o
 -15   2   9        4.86        5.31      6.55 o
 -14   2   9        2.44       10.18      6.38 o
 -13   2   9        0.72        1.62      6.21 o
 -12   2   9        3.29       10.22      6.12 o
 -11   2   9        7.46       11.20      5.97 o
 -10   2   9       60.44       69.56      6.06 o
  -9   2   9       65.53       66.24      6.14 o
  -8   2   9     1486.66     1453.76     36.51 o
  -7   2   9      299.72      306.47     10.60 o
  -6   2   9      290.47      293.49     19.17 o
  -5   2   9       40.23       43.02      5.26 o
  -4   2   9      165.96      169.18      8.00 o
  -3   2   9       27.41       26.34      4.67 o
  -2   2   9        2.04        4.99      4.87 o
  -1   2   9        8.39        1.12      4.77 o
   0   2   9        0.49        8.28      4.71 o
   1   2   9       60.75       59.29      4.88 o
   2   2   9      115.19      113.26      5.54 o
   3   2   9     1458.86     1443.58     44.16 o
   4   2   9     1714.34     1589.74     47.46 o
   5   2   9       70.97       81.53      4.89 o
   6   2   9       29.05       44.77      4.81 o
   7   2   9       24.64       10.62      5.74 o
   8   2   9       24.59       38.83      4.87 o
   9   2   9        0.01        4.20      4.94 o
  10   2   9        0.02       -0.58      4.80 o
  11   2   9        1.69       16.67      5.42 o
  12   2   9        5.24       15.40      5.24 o
 -14   3   9        2.60       14.10      6.69 o
 -13   3   9        3.12       14.44      7.23 o
 -12   3   9        0.60        2.46      6.85 o
 -11   3   9        1.15        5.91      6.64 o
 -10   3   9        1.12        9.23      6.55 o
  -9   3   9       91.14       96.73      5.75 o
  -8   3   9      189.15      186.68      9.78 o
  -7   3   9        9.54       18.84      7.71 o
  -6   3   9        8.52       11.94      5.67 o
  -5   3   9        4.41        7.08      5.33 o
  -4   3   9        1.20        6.58      5.04 o
  -3   3   9        2.21        6.39      4.96 o
  -2   3   9       13.92       20.09      4.93 o
  -1   3   9        9.75        5.92      4.83 o
   0   3   9       44.94       47.97      4.95 o
   1   3   9        0.04       -1.57      4.57 o
   2   3   9       65.07       58.01      4.89 o
   3   3   9        4.64        8.64      5.61 o
   4   3   9       17.35       16.93      4.92 o
   5   3   9        1.63       10.95      5.10 o
   6   3   9       22.65       20.57      5.43 o
   7   3   9        2.37        7.51      5.02 o
   8   3   9        0.91        4.86      5.12 o
   9   3   9        1.75        9.71      5.15 o
  10   3   9        3.82        8.25      4.87 o
  11   3   9        0.30        1.45      7.47 o
 -13   4   9        1.75        8.51      7.55 o
 -12   4   9        0.03        6.12      8.68 o
 -11   4   9        0.29        7.87      6.34 o
 -10   4   9        0.25       -0.88      6.10 o
  -9   4   9        2.41        8.84      6.63 o
  -8   4   9       51.36       55.30      8.52 o
  -7   4   9        1.88        3.36      9.28 o
  -6   4   9       10.00       10.99      9.19 o
  -5   4   9       13.03       18.26      5.55 o
  -4   4   9       25.36       14.63      7.58 o
  -3   4   9        3.56        2.83      5.06 o
  -2   4   9        5.16        7.78      4.78 o
  -1   4   9       53.54       50.91      4.76 o
   0   4   9       14.48       25.58      4.92 o
   1   4   9        0.15        9.77      5.14 o
   2   4   9        1.26        6.90      4.71 o
   3   4   9       34.27       47.34      6.42 o
   4   4   9      100.75      107.73      4.99 o
   5   4   9        1.32       14.05      5.00 o
   6   4   9        0.15        4.74      4.92 o
   7   4   9       13.31       19.32      5.60 o
   8   4   9        0.12        2.94      5.00 o
   9   4   9        1.91        2.57      4.83 o
  10   4   9        1.75       18.31      6.42 o
 -12   5   9        0.20        1.09      7.39 o
 -11   5   9        2.01       14.18      6.73 o
 -10   5   9        0.56        4.01      6.43 o
  -9   5   9      112.77      107.42      6.55 o
  -8   5   9      143.09      133.53      8.75 o
  -7   5   9       13.05       14.13      9.87 o
  -6   5   9       17.65       21.26      8.39 o
  -5   5   9        3.40        6.29      9.46 o
  -4   5   9        1.31       -0.23      7.80 o
  -3   5   9        0.05        1.03      5.08 o
  -2   5   9        2.16       -2.16      5.32 o
  -1   5   9        2.07       11.69      5.09 o
   0   5   9        3.16        6.67      4.92 o
   1   5   9       14.13       13.34      4.81 o
   2   5   9        0.81        8.74      4.93 o
   3   5   9       16.61       19.76      4.90 o
   4   5   9       43.05       38.90      4.87 o
   5   5   9       18.74       22.94      4.98 o
   6   5   9       15.79       10.91      4.81 o
   7   5   9        2.12        8.62      7.28 o
   8   5   9        0.01       11.36      5.40 o
 -10   6   9        1.67        1.81      7.14 o
  -9   6   9        2.54        8.70     11.77 o
  -8   6   9      167.21      157.22     18.48 o
  -7   6   9       12.22       24.00     10.45 o
  -6   6   9       32.57       50.68      8.79 o
  -5   6   9        3.31       10.50      8.66 o
  -4   6   9       10.87       18.87      8.45 o
  -3   6   9        0.03        2.08      5.53 o
  -2   6   9        3.67        1.53      5.37 o
  -1   6   9        1.26        7.15      7.89 o
   0   6   9        1.05        6.99      6.02 o
   1   6   9        0.10       11.93      5.83 o
   2   6   9        6.17       14.29      5.93 o
   3   6   9      162.90      155.02      5.79 o
   4   6   9      152.45      139.10      5.56 o
   5   6   9        0.72       10.31      5.22 o
   6   6   9        2.18        8.86      5.26 o
  -5   7   9        0.01       12.07     11.08 o
  -4   7   9        0.53       -1.79      9.55 o
  -3   7   9        2.42       -0.19      8.29 o
  -2   7   9        0.45        0.38      5.85 o
  -1   7   9        1.48        6.38      5.57 o
   0   7   9        0.41        9.58      5.84 o
   1   7   9        0.33        4.69      5.68 o
   2   7   9        4.22       11.07      6.40 o
 -15   0  10        1.02        5.39      9.31 o
 -14   0  10        7.33        7.27      8.81 o
 -13   0  10       10.81        6.81      8.40 o
 -12   0  10       26.34       30.69      7.82 o
 -11   0  10       18.54       19.84      7.89 o
 -10   0  10        7.59        4.27      7.67 o
  -9   0  10     1099.73     1100.46     34.09 o
  -8   0  10      856.19      885.63     13.68 o
  -7   0  10      671.92      642.86     32.74 o
  -6   0  10      348.65      336.89     16.42 o
  -5   0  10      189.94      183.22      8.99 o
  -4   0  10       23.50       24.54      6.55 o
  -3   0  10       10.26       14.51      6.71 o
  -2   0  10        0.44        1.36      6.83 o
  -1   0  10        7.50        9.75     10.72 o
   0   0  10       52.68       61.93      7.20 o
   1   0  10       21.57       13.78      6.70 o
   2   0  10      472.79      455.32     33.33 o
   3   0  10     3427.88     3133.04    207.24 o
   4   0  10       72.66       61.81      7.31 o
   5   0  10      225.99      228.78      7.54 o
   6   0  10       80.26       67.68      7.45 o
   7   0  10       44.09       40.42      7.31 o
   8   0  10       12.02       16.75      7.29 o
   9   0  10        0.64       -1.48      6.77 o
  10   0  10        0.10        7.64     12.83 o
  11   0  10        0.00        4.02      7.12 o
 -15   1  10        2.01        8.09      6.67 o
 -14   1  10        5.68        9.11      6.42 o
 -13   1  10        5.92        9.99      6.13 o
 -12   1  10        2.53        4.81      5.72 o
 -11   1  10        4.56       13.77      5.33 o
 -10   1  10       16.75       16.46      5.30 o
  -9   1  10      239.37      242.69      7.00 o
  -8   1  10       42.00       49.17      7.52 o
  -7   1  10        3.89        7.31      5.83 o
  -6   1  10       10.42       13.17      5.05 o
  -5   1  10      161.54      160.07      5.17 o
  -4   1  10        0.06        2.07      4.82 o
  -3   1  10        4.26       10.71      4.87 o
  -2   1  10       10.02       11.54      4.78 o
  -1   1  10      111.65      112.01      4.85 o
   0   1  10        4.75        7.95      4.80 o
   1   1  10        3.55        7.41      4.75 o
   2   1  10        4.91        9.54      4.82 o
   3   1  10        3.20       16.58      5.37 o
   4   1  10       45.44       48.52      5.04 o
   5   1  10      160.15      153.58      5.35 o
   6   1  10        0.51       -4.17      5.04 o
   7   1  10        7.75        8.20      5.46 o
   8   1  10        0.18       18.76      5.08 o
   9   1  10        0.21        0.16      5.13 o
  10   1  10        0.26        8.28      4.87 o
  11   1  10        1.53        6.04      5.42 o
 -15   2  10        0.01        2.88      7.26 o
 -14   2  10        0.67        0.34      6.77 o
 -13   2  10        3.47        3.82      6.91 o
 -12   2  10        6.23        8.58      6.77 o
 -11   2  10        7.01        6.79      6.69 o
 -10   2  10       16.51       18.50      7.04 o
  -9   2  10        0.06        6.77      8.22 o
  -8   2  10       25.42       28.74      7.90 o
  -7   2  10       27.72       33.34      6.07 o
  -6   2  10        2.51        5.05      5.32 o
  -5   2  10       10.92       13.41      4.91 o
  -4   2  10       29.21       28.47      4.87 o
  -3   2  10        7.97       12.32      4.65 o
  -2   2  10       26.72       26.97      4.81 o
  -1   2  10       48.51       48.40      4.76 o
   0   2  10       14.54        8.17      4.95 o
   1   2  10        9.39       10.38      5.36 o
   2   2  10       57.78       55.71      5.14 o
   3   2  10       21.94       38.33      7.32 o
   4   2  10        9.86       12.43      5.14 o
   5   2  10        6.17       12.88      4.78 o
   6   2  10        9.82       15.74      4.64 o
   7   2  10        0.58        1.76      4.94 o
   8   2  10        0.53        2.56      4.68 o
   9   2  10        2.13        4.42      5.16 o
  10   2  10        0.13       11.24      5.45 o
  11   2  10        0.01        0.30      5.69 o
 -14   3  10        2.03       -5.38      7.71 o
 -13   3  10        0.74        6.06      7.37 o
 -12   3  10        0.81        9.11      7.06 o
 -11   3  10        9.05       12.53      6.77 o
 -10   3  10        3.23       10.21      6.72 o
  -9   3  10      478.90      452.30      9.69 o
  -8   3  10        7.57        6.91      8.03 o
  -7   3  10       46.66       44.72      8.30 o
  -6   3  10       21.60       22.72      8.16 o
  -5   3  10       41.77       48.65      5.10 o
  -4   3  10        9.17       10.75      5.35 o
  -3   3  10        0.01       -0.07      5.26 o
  -2   3  10       54.83       48.38      5.05 o
  -1   3  10        1.07       16.19      4.99 o
   0   3  10       49.11       56.74      6.73 o
   1   3  10       79.23       80.40      4.86 o
   2   3  10       41.45       38.20      5.06 o
   3   3  10       28.18       28.20      4.88 o
   4   3  10        0.29       -2.85      5.43 o
   5   3  10       89.70       93.06      6.37 o
   6   3  10        4.68       11.10      4.94 o
   7   3  10        8.16        4.72      4.72 o
   8   3  10        0.06        2.02      5.50 o
   9   3  10        0.08       18.16      5.19 o
  10   3  10        0.15        3.23      5.73 o
 -13   4  10        0.04        4.31      7.71 o
 -12   4  10        0.06       10.68      8.61 o
 -11   4  10        1.68        1.41      6.13 o
 -10   4  10       10.69       19.16      6.77 o
  -9   4  10      231.01      213.46      9.02 o
  -8   4  10      329.68      328.86     10.54 o
  -7   4  10      169.53      185.11      8.79 o
  -6   4  10       76.58       64.97     10.23 o
  -5   4  10       51.57       52.69      6.68 o
  -4   4  10        5.19        9.97      5.77 o
  -3   4  10        1.80        2.85      4.93 o
  -2   4  10       10.78        6.76      4.93 o
  -1   4  10        3.33        1.79      5.10 o
   0   4  10        6.11        5.38      5.22 o
   1   4  10       13.30       19.52      4.89 o
   2   4  10      180.87      172.34      9.67 o
   3   4  10      789.04      745.06     20.79 o
   4   4  10       42.01       38.04      4.90 o
   5   4  10       43.33       37.81      5.03 o
   6   4  10       15.18       21.98      5.21 o
   7   4  10        4.73       12.72      5.02 o
   8   4  10        0.17        7.78      4.87 o
   9   4  10        1.04       -1.86      6.14 o
 -11   5  10        0.89       -4.51      6.83 o
 -10   5  10        0.05       -2.30      6.70 o
  -9   5  10       26.02       36.88      9.24 o
  -8   5  10        2.80       14.94      8.84 o
  -7   5  10        0.68        4.22     10.09 o
  -6   5  10        0.48        5.34      8.52 o
  -5   5  10        0.07        5.29      6.01 o
  -4   5  10        1.31        5.59      6.50 o
  -3   5  10        0.40       10.77      5.92 o
  -2   5  10        0.69        5.68      5.84 o
  -1   5  10        0.06        3.34      5.24 o
   0   5  10        5.65       14.51      5.20 o
   1   5  10        0.05        0.71      5.16 o
   2   5  10        7.60       12.67      5.17 o
   3   5  10       12.96       18.09      5.04 o
   4   5  10        9.39       11.47      5.17 o
   5   5  10       12.44       12.04      5.20 o
   6   5  10        0.24        0.08      5.15 o
   7   5  10        0.01       10.66      5.55 o
  -8   6  10        7.98        6.73      9.37 o
  -7   6  10        3.02       15.61     10.68 o
  -6   6  10       10.38       -1.84      9.19 o
  -5   6  10        2.43        3.05     10.50 o
  -4   6  10        0.39        5.18     11.19 o
  -3   6  10        0.20        8.76      5.84 o
  -2   6  10        1.00        7.83      5.76 o
  -1   6  10        0.03        5.52      6.20 o
   0   6  10        0.02        2.74      5.90 o
   1   6  10        0.65        9.81      6.25 o
   2   6  10        9.45        5.53      5.64 o
   3   6  10       40.55       44.09      5.62 o
   4   6  10        8.90        1.75      5.51 o
 -14   1  11        1.19        6.03      6.53 o
 -13   1  11        1.16        2.76      6.45 o
 -12   1  11        8.58       12.14      6.19 o
 -11   1  11        3.47        7.39      5.88 o
 -10   1  11       89.81       87.26      5.71 o
  -9   1  11       70.00       68.22      7.13 o
  -8   1  11        0.07        0.02      7.85 o
  -7   1  11        0.00        4.09      6.00 o
  -6   1  11       11.03       18.34      5.02 o
  -5   1  11        1.99        4.28      5.19 o
  -4   1  11       60.33       49.85      5.03 o
  -3   1  11        0.94        4.12      4.62 o
  -2   1  11        4.49       10.38      4.98 o
  -1   1  11       29.87       30.06      4.99 o
   0   1  11       11.17       13.55      4.85 o
   1   1  11        1.80        5.75      4.75 o
   2   1  11       36.05       46.55      5.09 o
   3   1  11       30.19       35.12      6.04 o
   4   1  11       28.38       39.06      5.18 o
   5   1  11       19.31       22.14      5.21 o
   6   1  11       13.52       11.21      5.91 o
   7   1  11        0.17        4.41      4.91 o
   8   1  11        1.68        6.90      5.12 o
   9   1  11        0.33        0.38      5.22 o
  10   1  11        3.46        5.28      7.62 o
 -14   2  11        2.88        5.30      7.77 o
 -13   2  11        2.50        1.01      7.26 o
 -12   2  11        4.80        8.54      7.01 o
 -11   2  11       10.39       11.52      6.77 o
 -10   2  11       87.61       87.05      6.85 o
  -9   2  11      256.64      250.49      9.97 o
  -8   2  11       31.00       31.49      7.67 o
  -7   2  11      413.68      371.85     24.63 o
  -6   2  11        6.88        9.17      5.41 o
  -5   2  11        1.44        2.52      5.41 o
  -4   2  11       70.83       64.92      5.39 o
  -3   2  11        0.08        9.87      4.94 o
  -2   2  11        1.42        8.46      4.91 o
  -1   2  11        7.71        3.07      4.88 o
   0   2  11       64.32       77.63      4.96 o
   1   2  11       78.29       70.09      5.25 o
   2   2  11      657.72      647.45     19.09 o
   3   2  11      164.92      140.31      9.73 o
   4   2  11      180.27      170.74      6.61 o
   5   2  11       21.21       19.46      5.34 o
   6   2  11        1.00        4.08      4.79 o
   7   2  11       10.51       18.40      4.87 o
   8   2  11        5.26        4.53      5.39 o
   9   2  11        1.71       -4.69      9.17 o
 -13   3  11        1.01       11.39      7.56 o
 -12   3  11        2.96        6.83      7.31 o
 -11   3  11        0.00        7.26      7.06 o
 -10   3  11       10.68       10.35      6.85 o
  -9   3  11        8.81        6.46      9.64 o
  -8   3  11        0.40       13.68      9.42 o
  -7   3  11       14.71       17.80      6.63 o
  -6   3  11        3.03       -1.10      5.95 o
  -5   3  11        0.14        0.97      4.92 o
  -4   3  11        0.85       -3.85      5.32 o
  -3   3  11        0.37        8.14      4.80 o
  -2   3  11        4.07        9.00      5.03 o
  -1   3  11        1.07        3.10      5.21 o
   0   3  11        0.96       -1.60      4.92 o
   1   3  11        0.42       -2.26      6.63 o
   2   3  11        0.08        0.27      5.01 o
   3   3  11       49.11       46.90      5.80 o
   4   3  11       39.13       47.27      5.16 o
   5   3  11       11.80        7.41      5.02 o
   6   3  11        0.55        5.15      8.15 o
   7   3  11        0.02        3.84      6.29 o
   8   3  11        0.01        2.93      5.20 o
   9   3  11        0.84        9.68      5.42 o
 -12   4  11        0.79        3.70      7.64 o
 -11   4  11        0.10        1.20      7.37 o
 -10   4  11        1.07        5.82      6.66 o
  -9   4  11        4.57       18.30      9.96 o
  -8   4  11        0.05        2.33      8.39 o
  -7   4  11       12.58       19.15      9.51 o
  -6   4  11        0.55       13.41      6.70 o
  -5   4  11        5.13       15.15      6.71 o
  -4   4  11        0.56        5.10      5.49 o
  -3   4  11        0.41        0.12      5.09 o
  -2   4  11        9.46       13.41      5.49 o
  -1   4  11       12.38       14.58      4.97 o
   0   4  11        0.31        6.62      5.41 o
   1   4  11       26.00       29.24      5.23 o
   2   4  11        6.79        2.45      4.98 o
   3   4  11       18.51       22.38      5.05 o
   4   4  11        6.27        9.26      5.14 o
   5   4  11        4.51        1.47      5.49 o
   6   4  11        0.68       -1.72      5.41 o
   7   4  11        0.37        9.90      5.33 o
 -10   5  11       33.25       31.77      6.96 o
  -9   5  11       46.86       54.41     10.68 o
  -8   5  11        0.47        7.67      8.97 o
  -7   5  11        0.16       -0.90     10.45 o
  -6   5  11        0.01        1.26      8.79 o
  -5   5  11        7.28       14.22      6.18 o
  -4   5  11        7.46        5.21      8.70 o
  -3   5  11       13.49       14.07      6.14 o
  -2   5  11        0.64       -0.03      5.20 o
  -1   5  11        2.90        7.70      5.14 o
   0   5  11        0.03        5.52      5.37 o
   1   5  11        1.78        1.40      5.03 o
   2   5  11        5.93       10.59      5.53 o
   3   5  11        5.61       14.50      5.18 o
   4   5  11        1.72        2.27      5.55 o
   5   5  11       15.41       14.58      5.48 o
  -6   6  11        3.52       -4.08     11.12 o
  -5   6  11        0.00       -0.36      9.46 o
  -4   6  11        3.45       10.34      6.98 o
  -3   6  11        3.14        2.48      6.36 o
  -2   6  11        0.51       -2.09      6.49 o
  -1   6  11        1.13        2.03      6.39 o
   0   6  11        0.20        2.20      6.02 o
   1   6  11        3.07        6.51      5.68 o
   2   6  11       87.16       74.47      5.87 o
 -14   0  12        0.40       11.61      9.86 o
 -13   0  12       17.65       18.95      9.05 o
 -12   0  12        0.62        9.70      8.60 o
 -11   0  12        4.66        5.89      8.36 o
 -10   0  12        0.55        2.32      8.19 o
  -9   0  12        6.77        9.24     11.39 o
  -8   0  12       55.59       48.53     11.57 o
  -7   0  12        0.96        1.03      7.60 o
  -6   0  12       33.80       28.13      7.67 o
  -5   0  12       19.23       22.72      6.73 o
  -4   0  12       33.10       32.60      7.22 o
  -3   0  12        1.47        5.06      7.62 o
  -2   0  12        4.41        8.76      6.93 o
  -1   0  12      217.92      199.03     22.34 o
   0   0  12        5.27       15.65      7.02 o
   1   0  12       62.37       74.71      7.39 o
   2   0  12       16.36       12.25      6.65 o
   3   0  12        8.66        7.71      7.38 o
   4   0  12        3.87        3.60      8.99 o
   5   0  12       37.69       40.89      8.93 o
   6   0  12       13.36       22.93      7.20 o
   7   0  12        5.10       20.42      6.88 o
   8   0  12        5.05       19.13      7.48 o
   9   0  12       14.69       21.18     12.36 o
 -13   1  12        0.58        9.94      6.72 o
 -12   1  12       16.50       15.28      6.17 o
 -11   1  12        0.31        6.90      5.84 o
 -10   1  12       32.00       33.62      5.67 o
  -9   1  12        0.33        1.52      6.60 o
  -8   1  12       26.22       28.72      8.20 o
  -7   1  12        0.51        3.42      5.29 o
  -6   1  12        3.96        6.30      5.25 o
  -5   1  12        5.49        4.26      5.01 o
  -4   1  12        4.01        5.93      5.08 o
  -3   1  12      131.23      110.28      5.34 o
  -2   1  12       23.64       23.75      5.06 o
  -1   1  12        0.12        4.07      4.90 o
   0   1  12       10.02        6.95      5.55 o
   1   1  12       20.67       15.17      4.74 o
   2   1  12        1.62        4.22      4.94 o
   3   1  12        0.42        7.92      6.11 o
   4   1  12       16.49        6.10      5.15 o
   5   1  12        0.82        0.88      5.00 o
   6   1  12        0.10        4.63      4.90 o
   7   1  12        0.81        3.43      5.15 o
   8   1  12        7.82        8.59      5.48 o
   9   1  12        5.35       16.00      5.30 o
 -13   2  12        0.34        0.86      7.71 o
 -12   2  12        0.01        6.22      7.62 o
 -11   2  12        0.00        4.33      7.02 o
 -10   2  12        1.34        1.94      8.59 o
  -9   2  12        6.02        4.96      8.08 o
  -8   2  12        3.93        2.88      7.44 o
  -7   2  12        1.88        7.33      6.27 o
  -6   2  12        0.01        5.03      5.57 o
  -5   2  12        0.53        2.47      5.22 o
  -4   2  12        0.40       -5.47      5.15 o
  -3   2  12        8.96       12.00      5.15 o
  -2   2  12       30.07       36.31      4.96 o
  -1   2  12        0.86        5.14      4.53 o
   0   2  12       24.85       14.31      4.84 o
   1   2  12        8.74       10.44      5.13 o
   2   2  12        5.61       11.74      5.17 o
   3   2  12        0.96       11.83      4.70 o
   4   2  12        0.29        6.40      5.42 o
   5   2  12        2.14        6.35      5.05 o
   6   2  12        0.27       -0.75      5.08 o
   7   2  12        0.02        0.22      5.39 o
   8   2  12        0.72        0.72      5.37 o
 -12   3  12        4.97       14.04     10.25 o
 -11   3  12       18.12       20.19      7.26 o
 -10   3  12        7.72       22.74     10.27 o
  -9   3  12       28.38       23.14      8.79 o
  -8   3  12        7.94       19.60     10.09 o
  -7   3  12       35.34       45.96      6.87 o
  -6   3  12        9.95       10.36      6.57 o
  -5   3  12       32.44       36.59      5.44 o
  -4   3  12       37.45       30.90      5.27 o
  -3   3  12       75.87       84.21      5.40 o
  -2   3  12       27.42       25.46      5.38 o
  -1   3  12        0.69        2.45      4.82 o
   0   3  12       19.76       32.12      5.38 o
   1   3  12       27.63       26.06      4.96 o
   2   3  12        0.12        4.68      5.41 o
   3   3  12        9.01       19.25      4.89 o
   4   3  12        4.74        4.37      5.22 o
   5   3  12        0.04        3.02      5.48 o
   6   3  12        0.44        1.29      5.37 o
   7   3  12        0.97        4.69      5.12 o
 -11   4  12        3.23        3.32      7.66 o
 -10   4  12        3.62        6.34      8.28 o
  -9   4  12       14.16       20.36      8.97 o
  -8   4  12       25.72       25.79      8.79 o
  -7   4  12        1.12       10.05     10.05 o
  -6   4  12        3.96       16.33      7.15 o
  -5   4  12        6.10        8.44      6.47 o
  -4   4  12       30.83       29.29      5.64 o
  -3   4  12        4.53        5.77      5.44 o
  -2   4  12        5.07        8.79      5.34 o
  -1   4  12       10.19       10.03      5.16 o
   0   4  12       15.70       21.63      5.54 o
   1   4  12       15.94       15.38      5.15 o
   2   4  12       54.11       46.89      4.94 o
   3   4  12        0.71        1.70      5.41 o
   4   4  12        1.93        9.34      5.09 o
   5   4  12        6.68        9.13      5.43 o
   6   4  12        1.47        1.82      5.63 o
  -8   5  12        3.04       14.13      9.51 o
  -7   5  12        3.44       11.71      9.33 o
  -6   5  12        1.47       16.23      7.45 o
  -5   5  12        0.34        5.71      6.88 o
  -4   5  12        0.71       -1.71      6.96 o
  -3   5  12       12.01       16.57      6.05 o
  -2   5  12        0.06        3.07      5.51 o
  -1   5  12        0.07        5.33      5.33 o
   0   5  12        0.00       14.15      5.56 o
   1   5  12        0.32        3.30      5.48 o
   2   5  12        2.77        5.32      5.62 o
   3   5  12        1.88        7.57      5.58 o
 -12   1  13        5.43       10.54      6.29 o
 -11   1  13        0.51       -0.04      6.00 o
 -10   1  13       12.55       14.00      7.51 o
  -9   1  13       12.91       16.69      9.20 o
  -8   1  13        5.06       10.53      8.39 o
  -7   1  13        3.15        7.10      5.38 o
  -6   1  13        1.55        2.18      5.52 o
  -5   1  13       11.63       15.10      5.22 o
  -4   1  13      242.95      234.63      8.47 o
  -3   1  13       36.49       32.92      5.21 o
  -2   1  13       12.41       11.43      4.89 o
  -1   1  13       49.01       47.66      4.90 o
   0   1  13       20.52       16.10      4.78 o
   1   1  13        0.68        8.66      5.17 o
   2   1  13        1.50        4.92      5.00 o
   3   1  13        5.09        7.41      4.88 o
   4   1  13        0.17        4.28      7.67 o
   5   1  13        2.38       -0.72      5.03 o
   6   1  13        0.56       20.45      7.71 o
   7   1  13       14.28       33.01      5.18 o
 -12   2  13        2.62        9.03      7.66 o
 -11   2  13        7.04        5.69      7.39 o
 -10   2  13        0.09        2.75      8.82 o
  -9   2  13       33.24       48.62      8.34 o
  -8   2  13       15.83       21.04      9.01 o
  -7   2  13       19.33       20.64      6.45 o
  -6   2  13        1.49       -1.32      5.71 o
  -5   2  13       23.43       21.12      5.63 o
  -4   2  13        6.75       13.01      5.06 o
  -3   2  13        9.35        6.26      5.34 o
  -2   2  13       36.65       31.14      5.43 o
  -1   2  13        6.22        5.51      4.85 o
   0   2  13        0.00        0.50      4.98 o
   1   2  13        2.99        2.94      5.03 o
   2   2  13       23.70       29.75      4.95 o
   3   2  13       17.50       11.75      5.73 o
   4   2  13       34.90       45.10      5.50 o
   5   2  13        6.15        9.27      5.38 o
   6   2  13        0.11        3.51      5.66 o
   7   2  13        0.36       12.26      5.38 o
 -11   3  13        0.01       -0.02      7.63 o
 -10   3  13        8.19        4.13     10.90 o
  -9   3  13       11.13        2.83     10.76 o
  -8   3  13        0.92        7.00      8.97 o
  -7   3  13        0.08        3.73      7.13 o
  -6   3  13        1.78       10.52      5.77 o
  -5   3  13        0.05        2.14      5.83 o
  -4   3  13       91.44       84.80      5.82 o
  -3   3  13        6.92       12.64      5.53 o
  -2   3  13        0.10        4.96      5.33 o
  -1   3  13       10.21       12.14      5.24 o
   0   3  13        1.89        3.15      5.07 o
   1   3  13        0.84        5.90      5.32 o
   2   3  13        1.07       10.44      5.47 o
   3   3  13        0.00        4.68      5.10 o
   4   3  13        0.04        0.69      6.82 o
   5   3  13        2.75        3.38      5.40 o
  -9   4  13        0.43       11.62      9.42 o
  -8   4  13        0.53        0.94     10.81 o
  -7   4  13        0.01        1.45      7.37 o
  -6   4  13        0.52        3.76      6.78 o
  -5   4  13        0.06        4.96      6.23 o
  -4   4  13        1.06        2.88      5.57 o
  -3   4  13        0.43        1.84      5.68 o
  -2   4  13        1.90        5.02      5.26 o
  -1   4  13        1.46        4.25      5.21 o
   0   4  13        0.26        4.10      5.30 o
   1   4  13        0.32        3.03      5.28 o
   2   4  13        1.64       14.51      5.57 o
   3   4  13        0.01        3.28      5.58 o
   4   4  13        0.36        4.40      5.30 o
  -6   5  13        0.13        6.67      6.79 o
  -5   5  13        5.27       10.65      7.24 o
  -4   5  13       42.46       50.15      7.25 o
  -3   5  13       19.42       23.12      6.35 o
  -2   5  13        3.38        2.11      6.13 o
  -1   5  13        6.15       11.04      5.62 o
   0   5  13        5.11        8.53      5.57 o
 -11   0  14        8.10       15.78      9.24 o
 -10   0  14       69.47       67.01      8.81 o
  -9   0  14       90.08       91.77     14.13 o
  -8   0  14       34.17       26.73     12.47 o
  -7   0  14        0.63        9.35      8.30 o
  -6   0  14        5.75        5.67      7.50 o
  -5   0  14       12.06       12.01      7.61 o
  -4   0  14       21.83       25.70      8.12 o
  -3   0  14        1.48       19.29      7.48 o
  -2   0  14        4.29       -7.18      7.41 o
  -1   0  14        3.36       10.73      6.74 o
   0   0  14        6.89       17.22      7.40 o
   1   0  14       20.16       23.59      7.85 o
   2   0  14       84.85       83.67      7.21 o
   3   0  14       26.17       29.00      7.71 o
   4   0  14        1.11        2.08      7.30 o
   5   0  14        0.88        4.00      8.05 o
   6   0  14        0.54       -0.56      7.03 o
 -11   1  14        0.12        2.75      6.92 o
 -10   1  14       19.77       24.20      7.67 o
  -9   1  14        0.53        4.57      9.56 o
  -8   1  14        0.74        2.67      6.84 o
  -7   1  14        5.81        7.79      5.46 o
  -6   1  14        0.96        6.87      5.54 o
  -5   1  14       64.48       57.95      5.50 o
  -4   1  14       23.09       19.83      5.30 o
  -3   1  14        2.99        6.10      5.10 o
  -2   1  14       31.41       28.40      5.05 o
  -1   1  14        0.84        9.76      5.37 o
   0   1  14        1.83        1.39      5.24 o
   1   1  14        0.69        8.22      5.33 o
   2   1  14        1.59        6.77      5.43 o
   3   1  14       15.94       19.55      4.88 o
   4   1  14        4.20        2.93      4.96 o
   5   1  14        0.06       -4.83      4.98 o
 -10   2  14        0.85        5.53      9.19 o
  -9   2  14        6.85       10.80      8.47 o
  -8   2  14        1.90       10.30      6.81 o
  -7   2  14        4.14        5.46      6.17 o
  -6   2  14        0.40        4.30      5.81 o
  -5   2  14        3.17        0.78      5.78 o
  -4   2  14        0.05       -1.09      5.25 o
  -3   2  14        1.61        1.55      5.22 o
  -2   2  14        0.30       12.15      5.22 o
  -1   2  14        0.82        5.69      5.22 o
   0   2  14        1.02        8.50      5.09 o
   1   2  14        0.46        4.74      4.91 o
   2   2  14        0.38        8.42      5.25 o
   3   2  14        0.11        2.93      4.94 o
   4   2  14        0.05        9.02      5.18 o
   5   2  14        0.16       -1.37      6.41 o
  -9   3  14        0.03       14.89     11.03 o
  -8   3  14        1.61        4.84     10.99 o
  -7   3  14        0.19       11.86      7.48 o
  -6   3  14        5.17        9.04      6.35 o
  -5   3  14       29.54       28.42      5.86 o
  -4   3  14       46.29       37.05      5.71 o
  -3   3  14        9.24       -1.41      5.50 o
  -2   3  14       11.72       10.83      5.47 o
  -1   3  14        3.78       -0.37      5.09 o
   0   3  14        0.15        0.92      5.08 o
   1   3  14        1.40       11.65      5.18 o
   2   3  14        6.50        6.77      5.52 o
   3   3  14       11.02       15.16      5.31 o
  -6   4  14        0.08       -7.37      7.15 o
  -5   4  14        1.31        0.95      7.01 o
  -4   4  14        5.20        9.43      5.75 o
  -3   4  14        0.95       12.19      5.95 o
  -2   4  14       13.96        6.55      5.83 o
  -1   4  14        1.20        2.19      5.73 o
   0   4  14        0.98       -2.28      5.75 o
   1   4  14        3.08        8.59      5.33 o
  -9   1  15       15.16       17.98      9.24 o
  -8   1  15        1.33        8.72      7.10 o
  -7   1  15        0.48        3.67      5.99 o
  -6   1  15        1.20        4.86      5.88 o
  -5   1  15        5.14        2.63      5.81 o
  -4   1  15        1.06        1.99      5.71 o
  -3   1  15        5.08       10.06      5.47 o
  -2   1  15        2.22        0.06      5.48 o
  -1   1  15        0.00        9.31      5.23 o
   0   1  15        1.74       -1.11      5.42 o
   1   1  15        0.01        6.70      5.66 o
   2   1  15       33.24       37.81      6.38 o
   3   1  15       26.44       30.95      5.37 o
  -8   2  15        0.88        1.86      7.26 o
  -7   2  15        0.31        4.20      6.28 o
  -6   2  15        0.42        5.01      5.74 o
  -5   2  15        0.90        7.27      6.01 o
  -4   2  15       15.05       17.36      6.07 o
  -3   2  15        3.79        7.79      5.50 o
  -2   2  15       12.72        5.78      5.30 o
  -1   2  15        0.26        3.97      5.64 o
   0   2  15        0.67       10.25      5.82 o
   1   2  15       14.95       23.42      5.65 o
   2   2  15       21.87       22.52      5.30 o
  -6   3  15        1.97       12.35      6.37 o
  -5   3  15        1.88        4.90      6.40 o
  -4   3  15        0.96        0.98      6.28 o
  -3   3  15        1.98        3.74      5.63 o
  -2   3  15        0.15        4.26      5.52 o
  -1   3  15        0.03        6.08      5.95 o
   0   3  15        0.63        9.51      5.66 o
  -6   0  16        0.50        0.55      8.56 o
  -5   0  16        0.37        1.40      8.96 o
  -4   0  16        0.23       11.69      8.39 o
  -3   0  16        5.75       10.60      7.94 o
  -2   0  16        2.05       16.23     10.99 o
  -1   0  16        0.28        5.22      8.12 o
   0   0  16        0.01        1.46      8.14 o
  -6   1  16        0.36        5.24      6.27 o
  -5   1  16        3.75       10.06      5.92 o
  -4   1  16        4.67       12.09      5.86 o
  -3   1  16        7.48       16.94      5.82 o
  -2   1  16        0.38        3.03      5.67 o
  -1   1  16        0.03        7.64      5.51 o
 
